# Supplementary material for: Evolution of fast-growing piscivorous herring in the young Baltic Sea
Source: Nat Commun. 2024 Dec 23;15:10707. doi: 10.1038/s41467-024-55216-8 (PMC11666761; doi:10.1038/s41467-024-55216-8)
Supplement: Supplementary file 3 — Supplementary Data 1 [file 41467_2024_55216_MOESM3_ESM.xlsx]

## Sheet: Sheet1
File Name: Supplementary Data 1.
Description: Catalogue of all significant loci (Bonferroni corrected P < 0.05; chi2 test) in a SNP-by-SNP contrast between Slåttersill and spring-spawning Baltic herring.
SNP ID	Chromosome	Position	Unadjusted P-value	Bonferroni-adjusted P-value
AX-650170012	1	15090480	1.464e-06	0.006046
AX-99157003	1	15115993	3.395e-06	0.01402
AX-650170227	1	15227066	5.353e-07	0.002211
AX-650169733;AX-99056096	1	15490463	6.128e-07	0.002531
AX-99121628	1	15607481	6.128e-07	0.002531
AX-650170856	1	19158712	4.687e-07	0.001936
AX-650170044	1	19178538	2.702e-07	0.001116
AX-99146413;AX-650526345	3	18978225	7.863e-06	0.03248
AX-99090543	3	19078871	7.7e-07	0.00318
AX-650174489	3	19167046	4.617e-06	0.01907
AX-98993528	3	19175918	1.179e-07	0.0004869
AX-99113015	3	19337994	7.886e-06	0.03257
AX-650174494	3	19399812	6.301e-06	0.02602
AX-650174543	3	31970608	1.534e-06	0.006336
AX-650175565	4	11217660	9.082e-07	0.003751
AX-98991896	5	3705049	1.095e-05	0.04521
AX-650175429	5	3735022	3.718e-06	0.01536
AX-650175431;AX-650176004	5	3736787	4.34e-06	0.01792
AX-650174846;AX-650175697	6	16355674	1.608e-06	0.006643
AX-650174848	6	16358975	6.74e-07	0.002784
AX-650175699	6	16361010	5.249e-07	0.002168
AX-650175700	6	16362599	4.098e-07	0.001692
AX-99076668	6	16368722	5.019e-07	0.002073
AX-650174854	6	16369349	2.762e-07	0.001141
AX-650175702	6	16372153	1.371e-07	0.000566
AX-650175703	6	16375814	1.107e-07	0.0004571
AX-650175706	6	20302414	3.11e-11	1.284e-07
AX-650176019	6	20491721	5.258e-09	2.172e-05
AX-650175473	6	21290594	5.864e-12	2.422e-08
AX-99040270	8	11350605	3.467e-06	0.01432
AX-99137416	8	11359316	2.817e-09	1.163e-05
AX-650175070	8	11379364	2.372e-07	0.0009798
AX-650175071	8	11380028	4.117e-08	0.00017
AX-99068923	8	11399554	8.871e-08	0.0003664
AX-99047935	8	11399565	9.894e-08	0.0004086
AX-650175074	8	11412618	3.29e-08	0.0001359
AX-650176031	8	11413028	6.175e-08	0.000255
AX-650175811	8	11421539	2.531e-07	0.001045
AX-650175079	8	11422668	1.8e-06	0.007435
AX-650175812	8	11477563	1.272e-08	5.253e-05
AX-650175817	8	12223476	1.77e-07	0.000731
AX-650171095	10	21055218	2.006e-06	0.008287
AX-650170408	10	21531253	1.001e-06	0.004133
AX-99075210	10	22021875	1.544e-09	6.377e-06
AX-650171426;AX-650170532	10	22035279	1.456e-09	6.015e-06
AX-650170534	10	22035669	1.205e-10	4.978e-07
AX-650170537	10	22038986	1.554e-10	6.419e-07
AX-99095860	10	22040862	4.58e-10	1.891e-06
AX-650170551	10	22046953	1.691e-09	6.985e-06
AX-650170552	10	22047249	1.33e-09	5.491e-06
AX-650171440	10	22048679	2.905e-09	1.2e-05
AX-650171444	10	22050534	6.881e-09	2.842e-05
AX-650171449;AX-650170557	10	22250247	5.104e-10	2.108e-06
AX-650171451	10	22275392	1.863e-13	7.695e-10
AX-650171453;AX-650170560	10	22277927	7.674e-12	3.169e-08
AX-650170563	10	22281813	4.602e-12	1.901e-08
AX-650170569	10	22294420	3.677e-14	1.519e-10
AX-650171461	10	22299747	9.95e-14	4.109e-10
AX-650171466	10	22303335	4.161e-09	1.718e-05
AX-650170579	10	22310588	6.434e-11	2.657e-07
AX-650170581	10	22310882	1.197e-13	4.944e-10
AX-650170583	10	22316275	8.422e-09	3.478e-05
AX-650170585;AX-650171482	10	22320514	7.99e-10	3.3e-06
AX-650169771	10	22320638	1.564e-09	6.458e-06
AX-650171487;AX-650170590	10	22348612	5.884e-09	2.43e-05
AX-650170591	10	22428922	4.632e-17	1.913e-13
AX-650171491	10	22475044	7.26e-10	2.998e-06
AX-650170593	10	22480344	1.27e-10	5.244e-07
AX-650171699	10	25209550	7.299e-07	0.003014
AX-650170910	10	26209686	8.045e-07	0.003323
AX-99112148	11	25470927	2.31e-06	0.009538
AX-99146827	11	25477065	6.419e-08	0.0002651
AX-650526295	11	25488005	8.333e-09	3.441e-05
AX-650172080	11	25495948	1.952e-22	8.062e-19
AX-99085693	12	4778991	1.755e-09	7.25e-06
AX-655302853;AX-99080722	12	15726334	1.678e-22	6.931e-19
AX-650169802	12	15794449	2.532e-08	0.0001046
AX-650169826	13	5814323	3.454e-07	0.001426
AX-99151762	15	7828156	6.599e-06	0.02725
AX-99060872	15	7931940	1.609e-10	6.646e-07
AX-650169777	15	8098792	2.909e-07	0.001201
AX-650170501	15	8098948	6.779e-07	0.0028
AX-650169840	15	8103086	1.666e-06	0.006879
AX-650171942	15	8103692	2.221e-10	9.174e-07
AX-650169778	15	8104954	1.495e-12	6.174e-09
AX-650170335;AX-99112330	15	8105359	3.499e-06	0.01445
AX-99115066	15	8105922	5.723e-12	2.364e-08
AX-650170337;AX-99062740	15	8108395	1.268e-10	5.235e-07
AX-650172809	15	8108487	6.567e-07	0.002712
AX-650171946	15	8113276	1.307e-06	0.005399
AX-650171948;AX-99061699	15	8113433	1.071e-06	0.004422
AX-650171950	15	8115434	5.829e-08	0.0002407
AX-650172815	15	8115691	5.198e-07	0.002147
AX-650527207;AX-650526124	15	8813384	2.502e-20	1.033e-16
AX-99083670	15	8824113	2.453e-22	1.013e-18
AX-650172859	15	8838010	2.215e-23	9.146e-20
AX-98993707	15	8839373	6.951e-24	2.871e-20
AX-99103097	15	8839410	7.686e-21	3.174e-17
AX-650171993	15	8839485	8.962e-18	3.701e-14
AX-99136669	15	8839606	7.686e-21	3.174e-17
AX-650172865	15	8839691	4.257e-25	1.758e-21
AX-650172868	15	8840180	5.102e-22	2.107e-18
AX-650172001;AX-99053242	15	8840528	1.733e-24	7.159e-21
AX-650172873	15	8842624	9.422e-19	3.891e-15
AX-99045397	15	8844905	2.106e-23	8.697e-20
AX-99022209	15	8846799	6.774e-22	2.798e-18
AX-650172875	15	8847056	2.201e-16	9.089e-13
AX-99108292;AX-650172877	15	8850074	2.488e-20	1.028e-16
AX-98991381	15	8850325	5.676e-19	2.344e-15
AX-655302929	15	8851262	1.895e-20	7.827e-17
AX-99145242	15	8857090	2.595e-18	1.072e-14
AX-650526558	15	8860652	6.026e-19	2.489e-15
AX-99102428;AX-650172018	15	8861998	8.49e-29	3.507e-25
AX-650172886	15	8862443	7.188e-27	2.969e-23
AX-99119676	15	8863037	3.028e-30	1.251e-26
AX-650527085	15	8864451	1.334e-28	5.509e-25
AX-650172889	15	8865093	6.998e-10	2.89e-06
AX-650526110	15	8871888	8.27e-07	0.003415
AX-650172897;AX-650525929	15	8871939	2.442e-20	1.008e-16
AX-655302809;AX-650527306	15	8873811	1.427e-29	5.894e-26
AX-99171652	15	8874041	3.368e-29	1.391e-25
AX-99110137	15	8874531	4.602e-09	1.901e-05
AX-99004640	15	8877467	1.723e-31	7.118e-28
AX-99062550;AX-650172037	15	8877527	7.52e-32	3.106e-28
AX-99169295	15	8877601	6.742e-28	2.784e-24
AX-650527147;AX-650527145	15	8896838	3.679e-29	1.52e-25
AX-99031098;AX-650172913	15	8900089	5.293e-29	2.186e-25
AX-650527383;AX-99144790	15	8900455	8.846e-28	3.653e-24
AX-99085619	15	8900470	7.356e-32	3.038e-28
AX-650172918	15	8902756	3.308e-26	1.366e-22
AX-650172045	15	8904592	3.032e-36	1.252e-32
AX-99165053	15	8904984	4.571e-36	1.888e-32
AX-650172923	15	8905508	2.575e-37	1.063e-33
AX-99123147	15	8905934	5.756e-37	2.377e-33
AX-650527251;AX-650527355	15	8905940	2.141e-29	8.841e-26
AX-650527285	15	8906559	4.438e-17	1.833e-13
AX-99034443	15	8906859	9.896e-36	4.087e-32
AX-650172930	15	8908918	2.1e-34	8.672e-31
AX-99054274	15	8909551	1.464e-36	6.047e-33
AX-99128419;AX-650172056	15	8909975	1.425e-33	5.885e-30
AX-650172058	15	8910026	2.729e-35	1.127e-31
AX-99043010	15	8910481	5.835e-35	2.41e-31
AX-650172062	15	8910523	2.399e-36	9.906e-33
AX-650172063	15	8910711	6.603e-38	2.727e-34
AX-650172934	15	8910737	3.558e-14	1.47e-10
AX-650172065	15	8917058	5.594e-35	2.311e-31
AX-650527370;AX-650527127	15	8917729	5.769e-36	2.383e-32
AX-650172936	15	8920349	2.732e-35	1.128e-31
AX-650171759	15	8920645	2.688e-34	1.11e-30
AX-650170981	15	8921274	1.216e-26	5.024e-23
AX-99063790	15	8921466	6.073e-27	2.508e-23
AX-650172070	15	8921825	8.844e-27	3.653e-23
AX-650526305;AX-99138660	15	8921861	2.601e-26	1.074e-22
AX-99127996	15	8922045	4.152e-12	1.715e-08
AX-99003546	15	8922616	1.96e-27	8.093e-24
AX-99069990	15	8922883	2.149e-27	8.876e-24
AX-99041848;AX-650172946	15	8924895	2.848e-25	1.176e-21
AX-650172076	15	8925322	7.306e-28	3.017e-24
AX-99006521	15	8935944	1.386e-28	5.724e-25
AX-650172951	15	8965071	8.663e-16	3.578e-12
AX-650172953	15	8965540	3.539e-18	1.462e-14
AX-650172082	15	8986666	3.134e-29	1.294e-25
AX-650172957	15	8995379	4.564e-36	1.885e-32
AX-650172958	15	9002254	9.134e-34	3.772e-30
AX-650172960	15	9004177	4.148e-23	1.713e-19
AX-99168192	15	9007201	1.998e-24	8.253e-21
AX-650172963	15	9008025	2.226e-22	9.193e-19
AX-650172088	15	9010449	6.908e-14	2.853e-10
AX-99004341	15	9022867	5.745e-36	2.373e-32
AX-99043613	15	9024728	4.275e-44	1.765e-40
AX-650172970	15	9027112	2.703e-41	1.116e-37
AX-650172092	15	9027367	1.29e-42	5.329e-39
AX-650172972	15	9027511	4.605e-22	1.902e-18
AX-650172974	15	9027574	2.391e-44	9.876e-41
AX-99084885	15	9028067	7.318e-42	3.022e-38
AX-99113416	15	9028342	5.483e-36	2.265e-32
AX-99049299	15	9028343	2.735e-17	1.129e-13
AX-99010001	15	9028924	9.899e-42	4.088e-38
AX-650170515	15	9031072	9.892e-41	4.085e-37
AX-655302965	15	9032012	1.497e-36	6.182e-33
AX-99105526;AX-650169849	15	9033320	2.301e-41	9.502e-38
AX-98997248	15	9033989	1.046e-44	4.321e-41
AX-650170517	15	9035482	1.09e-05	0.045
AX-650172982;AX-98993716	15	9041045	1.669e-39	6.893e-36
AX-650172984	15	9041308	1.016e-42	4.198e-39
AX-650172986	15	9042628	3.258e-42	1.345e-38
AX-99165369	15	9042692	7.985e-42	3.298e-38
AX-650172987;AX-650172101	15	9042830	9.33e-44	3.853e-40
AX-655302810;AX-655302792	15	9049286	6.745e-30	2.786e-26
AX-650172989	15	9050272	2.319e-28	9.579e-25
AX-650172104;AX-650172993	15	9068914	1.227e-06	0.005066
AX-98999141	15	9071208	9.633e-07	0.003978
AX-650172997	15	9071756	9.717e-06	0.04013
AX-650172112	15	9071986	5.287e-06	0.02184
AX-650526101;AX-650172113	15	9072505	9.633e-07	0.003978
AX-650172114	15	9072585	3.358e-06	0.01387
AX-99037252	15	9106111	7.192e-24	2.97e-20
AX-99098623	15	9106170	1.019e-24	4.21e-21
AX-650174923	15	9109455	1.047e-06	0.004325
AX-650170519	15	9111748	2.345e-06	0.009685
AX-650170521	15	9114881	1.339e-23	5.528e-20
AX-99057110	15	9116184	3.369e-24	1.391e-20
AX-650170523;AX-650169856	15	9116644	5.258e-21	2.171e-17
AX-98998001;AX-650170390	15	9116817	2.665e-20	1.101e-16
AX-650169805;AX-99019684	15	9118988	4.277e-23	1.767e-19
AX-650170525;AX-650169857	15	9122030	1.782e-14	7.359e-11
AX-650170527	15	9125401	4.281e-15	1.768e-11
AX-650173006	15	9128833	3.242e-14	1.339e-10
AX-650170391;AX-99151871	15	9302091	4.381e-20	1.809e-16
AX-650170394	15	9303609	1.385e-18	5.719e-15
AX-99088523	15	9303691	2.914e-17	1.204e-13
AX-650173023	15	9303959	9.676e-18	3.996e-14
AX-650173025	15	9304165	1.371e-18	5.661e-15
AX-99155442	15	9304256	7.372e-14	3.045e-10
AX-650172135	15	9304291	6.649e-09	2.746e-05
AX-99150201	15	9304304	4.206e-19	1.737e-15
AX-99036314	15	9304337	1.659e-18	6.851e-15
AX-650173028	15	9304374	7.3e-19	3.015e-15
AX-98990510	15	9304486	4.434e-07	0.001831
AX-650169859	15	9304698	7.3e-19	3.015e-15
AX-98991040	15	9305117	1.054e-14	4.353e-11
AX-650170533	15	9305192	6.5e-19	2.685e-15
AX-650169858	15	9305296	2.84e-19	1.173e-15
AX-650169860	15	9305360	2e-18	8.261e-15
AX-99036394	15	9306082	4.443e-18	1.835e-14
AX-650173029	15	9306121	4.435e-19	1.832e-15
AX-99031809	15	9306164	2.84e-19	1.173e-15
AX-650173031	15	9306416	9.589e-15	3.96e-11
AX-99034631	15	9312018	2.161e-09	8.926e-06
AX-99146626;AX-650169806	15	9312273	5.56e-20	2.296e-16
AX-650173036	15	9320435	1.67e-08	6.896e-05
AX-99149617	15	9321157	7.441e-14	3.073e-10
AX-650173038	15	9321811	2.82e-14	1.165e-10
AX-650173040;AX-650172150	15	9323382	1.452e-07	0.0005997
AX-98995041	15	9494649	3.901e-06	0.01611
AX-99092060;AX-650169865	15	9605869	1.033e-07	0.0004266
AX-99020307	15	9674056	1.191e-05	0.04917
AX-99130259	15	9675800	1.105e-05	0.04563
AX-98994687	15	10871077	9.33e-07	0.003853
AX-650172184;AX-650173079	15	10871949	1.126e-07	0.000465
AX-650173085	15	10879700	1.327e-07	0.000548
AX-99048595	15	10882062	9.296e-08	0.0003839
AX-99017465	15	10887748	4.303e-06	0.01777
AX-99043802;AX-650173104	15	10888893	2.829e-07	0.001168
AX-98997865	15	10889168	1.237e-06	0.005108
AX-98996545	15	10890441	3.948e-07	0.00163
AX-99023746	15	10892002	1.833e-06	0.007572
AX-650173111	15	10892086	1.631e-08	6.738e-05
AX-99109391	15	10893332	1.024e-08	4.23e-05
AX-99155841	15	10894135	1.321e-08	5.454e-05
AX-650173116	15	10894589	6.375e-09	2.633e-05
AX-99012206	15	10906695	5.084e-06	0.02099
AX-650173124;AX-650172232	15	10909899	2.931e-07	0.001211
AX-99091120	15	10912041	2.466e-06	0.01018
AX-650172907	17	7545729	2.198e-07	0.0009076
AX-650172908	17	7605200	7.312e-07	0.00302
AX-99047630	17	7698262	3.247e-08	0.0001341
AX-650173745	17	7748999	1.308e-07	0.00054
AX-650172917	17	7758169	6.221e-08	0.0002569
AX-99121942	17	7758174	5.446e-08	0.0002249
AX-650172919	17	7766003	3.939e-08	0.0001627
AX-650172920	17	7773870	5.737e-09	2.369e-05
AX-99118411	17	7775833	6.479e-08	0.0002676
AX-99005059	17	25814643	4.757e-08	0.0001965
AX-99085792	17	25814692	2.032e-07	0.0008392
AX-650526505	17	25817654	1.49e-11	6.154e-08
AX-99146408	17	25888623	2.887e-09	1.192e-05
AX-650173240	17	25892340	2.383e-09	9.841e-06
AX-650174114	17	25894840	1.21e-12	4.999e-09
AX-99169035	17	25914598	7.37e-06	0.03044
AX-650174119;AX-99038118	17	25919478	2.74e-06	0.01132
AX-650174122;AX-650173245	17	25923271	9.328e-09	3.853e-05
AX-650173247	17	25980662	1.78e-08	7.351e-05
AX-650173255;AX-650527218	17	26007645	1.056e-13	4.362e-10
AX-99122532	17	26025995	3.747e-17	1.548e-13
AX-650174129	17	26026132	4.173e-17	1.723e-13
AX-98991398	17	26026173	2.131e-15	8.803e-12
AX-650173260	17	26026251	3.434e-15	1.418e-11
AX-650174130;AX-650173262	17	26032433	1.374e-15	5.677e-12
AX-99138508	17	26033109	1.823e-09	7.529e-06
AX-99057286	17	26035840	4.834e-13	1.997e-09
AX-650174133;AX-99008910	17	26039340	2.303e-07	0.0009511
AX-98998830	17	26057182	8.022e-09	3.313e-05
AX-650174135;AX-650173269	17	26061268	1.084e-09	4.478e-06
AX-99000560	17	26061887	1.282e-10	5.297e-07
AX-650174138	17	26110732	6.525e-08	0.0002695
AX-650173273	17	26110979	6.752e-19	2.789e-15
AX-98998522	17	26113918	1.386e-12	5.724e-09
AX-99131690	17	26120288	1.079e-18	4.457e-15
AX-99033970	17	26123355	3.243e-22	1.339e-18
AX-99150997	17	26132530	6.194e-18	2.558e-14
AX-650174144	17	26132542	1.022e-18	4.219e-15
AX-650173278	17	26133990	3.369e-20	1.391e-16
AX-650174149	17	26134167	2.051e-20	8.469e-17
AX-99071899	17	26135862	1.981e-16	8.182e-13
AX-99003329	17	26138169	7.321e-19	3.024e-15
AX-99078263	17	26140870	6.742e-13	2.785e-09
AX-650174155	17	26144131	9.337e-19	3.856e-15
AX-650526461	17	26144897	7.97e-09	3.292e-05
AX-99115244;AX-650173287	17	26146398	4.135e-18	1.708e-14
AX-650174160;AX-650173288	17	26147578	1.741e-15	7.19e-12
AX-650173290	17	26148790	4.566e-21	1.886e-17
AX-99040274	17	26149253	3.678e-08	0.0001519
AX-99047728	17	26151408	1.366e-18	5.641e-15
AX-650173292	17	26151475	4.768e-16	1.969e-12
AX-650173296	17	26170525	8.148e-06	0.03365
AX-650173298	17	26185278	1.46e-07	0.000603
AX-650173300;AX-99160437	17	26189568	2.664e-18	1.1e-14
AX-650173302	17	26201545	5.509e-09	2.275e-05
AX-650174166	17	26205148	2.007e-10	8.291e-07
AX-99144872	17	26207530	1.786e-13	7.374e-10
AX-650173305;AX-99100006	17	26209225	1.342e-10	5.543e-07
AX-650174178;AX-650173313	17	26446381	6.561e-07	0.002709
AX-650173316	17	26452711	1.156e-05	0.04775
AX-650174185	17	26453034	1.109e-08	4.58e-05
AX-99142817	17	26454185	2.084e-11	8.609e-08
AX-99127305	17	26454404	1.202e-07	0.0004963
AX-99036316	17	26454443	9.144e-09	3.776e-05
AX-99062721	17	26459858	9.622e-11	3.974e-07
AX-99102656	17	26461288	1.833e-06	0.007571
AX-99147515	17	26475528	2.934e-16	1.212e-12
AX-650173326	17	26484577	4.465e-18	1.844e-14
AX-99005336	17	26497428	4.027e-17	1.663e-13
AX-650174199	17	26497757	1.002e-05	0.0414
AX-99121138	17	26497833	7.675e-06	0.0317
AX-99057746	17	26498220	1.168e-17	4.822e-14
AX-99149747;AX-650174202	17	26498305	1.994e-10	8.236e-07
AX-650174204	17	26518624	3.519e-12	1.453e-08
AX-650173335	17	26560711	2.922e-15	1.207e-11
AX-650173336	17	26571638	4.858e-12	2.007e-08
AX-650174210	17	26581482	1.065e-21	4.4e-18
AX-650174212	17	26592414	2.829e-13	1.168e-09
AX-99044541	17	26593564	4.844e-08	0.0002001
AX-99014000	17	26619052	2.633e-15	1.087e-11
AX-99020103	17	26639492	5.867e-06	0.02423
AX-650173344;AX-650174218	17	26658376	1.422e-19	5.874e-16
AX-650174220	17	26658917	4.984e-13	2.058e-09
AX-99034830	17	26667237	4.888e-16	2.019e-12
AX-99061636	17	26672991	1.167e-14	4.821e-11
AX-99148143	17	26673184	5.591e-15	2.309e-11
AX-99048176	17	26673187	4.442e-14	1.834e-10
AX-99159538	17	26697522	1.242e-17	5.128e-14
AX-99127164	17	26700269	4.69e-10	1.937e-06
AX-650174226	17	26709158	2.738e-13	1.131e-09
AX-650174228	17	26710327	3.437e-11	1.42e-07
AX-99145212;AX-650174230	17	26734785	3.587e-10	1.482e-06
AX-99173793	17	26742775	4.823e-18	1.992e-14
AX-650173355	17	26756199	9.277e-16	3.831e-12
AX-650174232	17	26757124	3.766e-06	0.01556
AX-98996281	17	26760143	9.911e-08	0.0004093
AX-650173362	17	26760942	6.507e-12	2.688e-08
AX-99020280	17	26766371	1.167e-16	4.821e-13
AX-650174236	17	26770095	9.774e-13	4.037e-09
AX-99144464	17	26771054	6.424e-20	2.653e-16
AX-99165624	17	26771065	2.413e-20	9.967e-17
AX-650173366	17	26833565	5.496e-06	0.0227
AX-99067701	17	26835250	3.486e-09	1.44e-05
AX-650174244	17	26836318	2.008e-15	8.292e-12
AX-650173369	17	26860100	5.229e-07	0.00216
AX-99112365	17	26864806	3.029e-14	1.251e-10
AX-650174249	17	26871618	3.586e-07	0.001481
AX-650174250	17	26872028	6.822e-06	0.02817
AX-650173374	17	26872507	4.567e-08	0.0001886
AX-650173376	17	26875032	2.468e-10	1.019e-06
AX-650174254	17	26896907	1.572e-13	6.491e-10
AX-650174256	17	26912159	1.008e-07	0.0004161
AX-99042730	17	26921653	5.963e-06	0.02463
AX-99020520	17	26927091	2.858e-07	0.00118
AX-650174263	17	26951719	9.829e-14	4.059e-10
AX-99070203	17	26968825	1.457e-10	6.016e-07
AX-98996548	17	26977804	4.081e-07	0.001686
AX-650173386	17	26980487	3.635e-16	1.501e-12
AX-650174267;AX-650173390	17	26991798	1.107e-05	0.04573
AX-99005046	17	26992984	2.161e-17	8.925e-14
AX-650174269;AX-655302971	17	26993001	3.899e-19	1.61e-15
AX-650525962	17	26995098	3.356e-08	0.0001386
AX-650173394	17	27010474	1.032e-17	4.26e-14
AX-650173398	17	27012487	4.517e-13	1.865e-09
AX-99065592	17	27017561	6.541e-17	2.702e-13
AX-99148887	17	27037117	3.12e-11	1.289e-07
AX-99153954	17	27037897	5.674e-12	2.343e-08
AX-650174279	17	27040111	7.002e-11	2.892e-07
AX-650174281	17	27044186	1.024e-18	4.228e-15
AX-650174283	17	27044602	5.146e-17	2.125e-13
AX-650173410	17	27080176	5.044e-06	0.02083
AX-650173414	17	27080408	1.568e-08	6.476e-05
AX-99027634	17	27094304	2.04e-09	8.427e-06
AX-99102352	17	27103701	1.977e-10	8.165e-07
AX-650174288	17	27117592	9.742e-09	4.023e-05
AX-650173419	17	27118599	8.004e-12	3.306e-08
AX-650173421	17	27135866	3.898e-19	1.61e-15
AX-650173423	17	27146060	3.999e-18	1.652e-14
AX-99102791	17	27175256	1.942e-08	8.022e-05
AX-99141468	17	27184057	2.559e-11	1.057e-07
AX-650173426	17	27187336	4.785e-12	1.976e-08
AX-650174296	17	27194358	1.007e-08	4.161e-05
AX-650174298	17	27201976	7.3e-10	3.015e-06
AX-99142240	17	27203966	5.223e-20	2.157e-16
AX-99135940	17	27205501	2.712e-15	1.12e-11
AX-650174300;AX-99171990	17	27206114	3.084e-18	1.274e-14
AX-650174302	17	27240964	1.685e-12	6.96e-09
AX-99112413	17	27297197	1.202e-07	0.0004965
AX-650173431	17	27308657	6.764e-20	2.793e-16
AX-650174308;AX-650173433	17	27308972	2.019e-10	8.34e-07
AX-650173435;AX-99073394	17	27309297	7.25e-13	2.994e-09
AX-650173437	17	27311392	7.11e-08	0.0002937
AX-99038662	17	27322024	1.499e-17	6.191e-14
AX-650170694;AX-650169940	17	27324136	1.13e-17	4.667e-14
AX-99151226	17	27324977	1.401e-12	5.787e-09
AX-650173444	17	27325261	2.629e-18	1.086e-14
AX-650174323	17	27325768	1.806e-07	0.0007458
AX-650174325	17	27333341	1.071e-09	4.425e-06
AX-99124756	17	27365830	6.551e-18	2.706e-14
AX-650173446	17	27372115	3.563e-12	1.472e-08
AX-650174329	17	27381501	3.115e-18	1.286e-14
AX-650527097	17	27429690	2.202e-13	9.093e-10
AX-99153528	17	27464227	4.789e-08	0.0001978
AX-98999430	17	27549527	1.098e-16	4.535e-13
AX-650173546;AX-650174436	18	17044125	9.877e-06	0.04079
AX-99137918	19	6364093	8.344e-06	0.03446
AX-99169383	19	6364822	6.608e-06	0.02729
AX-99096782	19	6368165	1.136e-07	0.000469
AX-99103204;AX-650174623	19	20422070	1.471e-09	6.075e-06
AX-99016481	19	20454371	1.241e-10	5.124e-07
AX-650173757	19	20476429	2.329e-07	0.0009618
AX-650173759	19	20476486	7.564e-08	0.0003124
AX-650173761	19	20476544	1.453e-07	0.0006001
AX-99077862	19	20477712	2.754e-07	0.001137
AX-650173762	19	20478453	1.33e-06	0.005493
AX-650174636	19	20539388	5.632e-33	2.326e-29
AX-99029332;AX-650527261	19	20540118	4.414e-20	1.823e-16
AX-650173765	19	20541014	1.417e-18	5.852e-15
AX-650173767	19	20542149	4.672e-19	1.929e-15
AX-99093877	19	20543796	2.018e-36	8.332e-33
AX-99157991	19	20543808	1.309e-37	5.406e-34
AX-650174642	19	20545196	1.518e-35	6.269e-32
AX-650173772	19	20545552	8.794e-22	3.632e-18
AX-650525948	19	20545634	1.427e-19	5.893e-16
AX-99058842	19	20545906	2.864e-37	1.183e-33
AX-650173774	19	20545960	3.319e-38	1.371e-34
AX-650173777	19	20546325	5.43e-38	2.242e-34
AX-650174651;AX-650527086	19	20546389	1.416e-36	5.849e-33
AX-99130357	19	20546494	9.816e-38	4.054e-34
AX-99042611	19	20546514	1.188e-37	4.907e-34
AX-650173779	19	20546553	5.726e-37	2.365e-33
AX-650174656;AX-650173781	19	20546599	1.109e-36	4.58e-33
AX-650526407	19	20546707	2.285e-35	9.438e-32
AX-650174661	19	20548949	6.758e-35	2.791e-31
AX-650173785	19	20549528	1.896e-35	7.83e-32
AX-650527094	19	20565643	7.363e-17	3.041e-13
AX-655302868	19	20571185	2.478e-20	1.023e-16
AX-99027247;AX-650173789	19	20574845	2.007e-11	8.289e-08
AX-650527055;AX-650173791	19	20576170	6.557e-18	2.708e-14
AX-99013644	19	20576472	3.564e-13	1.472e-09
AX-650174672	19	20576497	2.831e-16	1.169e-12
AX-650174674	19	20576918	2.902e-19	1.199e-15
AX-650525972	19	20577287	1.199e-15	4.952e-12
AX-650527298;AX-650527268	19	20608343	2.605e-18	1.076e-14
AX-650173794	19	20610035	2.541e-15	1.049e-11
AX-650173798	19	20622999	6.872e-08	0.0002838
AX-650175291	24	17639495	1.414e-12	5.841e-09
