# Supplementary material for: Evolution of fast-growing piscivorous herring in the young Baltic Sea
Source: Nat Commun. 2024 Dec 23;15:10707. doi: 10.1038/s41467-024-55216-8 (PMC11666761; doi:10.1038/s41467-024-55216-8)
Supplement: Supplementary file 4 — Supplementary Data 2 [file 41467_2024_55216_MOESM4_ESM.xlsx]

## Sheet: Sheet1
File Name: Supplementary Data 2.
Description: Samples of Atlantic and Baltic herring included in the morphological analyses. Summary of the analysis of meristic characters derived from two-sided t-tests.
							Vertebrae			Gill rakers			Dorsal fin pterygiophores			Anal fin pterygiophores
	N		NRM Catalog No	Standard length (mm)	Locality		Mean (± SD)	P *		Mean (± SD)	P *		Mean (± SD)	P *		Mean (± SD)	P *
Slåttersill	10		71764	221-264	Baltic Sea Gävlebukten		55.5 (± 0.5)	-		70.8 (± 3.5)	-		17.0 (± 0.0)	-		14.4 (± 0.7)	-
Spring-spawning Baltic herring	10		71762	155-167	Baltic Sea Gävlebukten		56.2 (± 0.4)	0.002		70.2 (± 2.2)	0.32		17.1 (± 0.7)	0.33		14.8 (± 0.9)	0.18
Autumn-spawning Baltic herring	10		71763	146-164	Baltic Sea Gävlebukten		56.9 (± 0.9)	<0.000		68.7 (± 2.9)	0.08		17.5 (± 0.5)	0.003		14.9 (± 1.4)	0.20
Atlantic (Norway)	10		71765	204-220	Norway		57.5 (± 0.5)	<0.000		63.9 (± 2.7)	<0.000		17.3 (± 0.5)	0.04		14.5 (± 0.9)	0.44
Atlantic (Sweden)	7		72008	137-244	Sweden		57.9 (± 0.7)	<0.000		64.7 (± 2.6)	<0.000		18.1 (± 0.7)	0.002		15.4 (± 1.1)	0.03
* All p-values were derived from t-tests relative to Slåttersill
