# Supplementary material for: Evolution of fast-growing piscivorous herring in the young Baltic Sea
Source: Nat Commun. 2024 Dec 23;15:10707. doi: 10.1038/s41467-024-55216-8 (PMC11666761; doi:10.1038/s41467-024-55216-8)
Supplement: Supplementary file 5 — Supplementary Data 3 [file 41467_2024_55216_MOESM5_ESM.xlsx]

## Sheet: Sheet1
File Name: Supplementary Data 3.
Description: Full list of SNP designs for the MultiFishSNPChip_1.0 array (FSHSTK1D). The seventyonemer column illustrates the target SNP (enclosed within square bracket) for a given position, and its flanking regions which may contain additional known SNPs (enclosed in round brackets). The chromosomal positions refer to Clupea harengus reference assembly (Ch_v2.0.2.fasta).
Chromosome	Position	REF	ALT	SNP_id	Probe_ID	seventyonemer
1	9509	C	T	chr1_9509	AX-650169974	CACAGGACGCACGCTGTAGCACGCGCCAGTAGACA[C/T]GGAGGTCGTCAGTGAGGTCGTCAGTGAGCCCGTGT
1	51186	G	A	chr1_51186	AX-650174013;AX-650526166	CAGCCCTAAATGACCTGGCTCCAAACTACCTTAAG[G/A](A/T)ATTAGTTGTCCCCTACTGCCCTCCAAG(A/G)CCGCTC
1	51187	A	T	chr1_51187	NA	AGCCCTAAATGACCTGGCTCCAAACTACCTTAAG(G/A)[A/T]ATTAGTTGTCCCCTACTGCCCTCCAAG(A/G)CCGCTCC
1	53130	C	A	chr1_53130	AX-650174015	AAATTACCATTATATTGGCACCCTCGTGGTCCATC[C/A]TCAATC(T/C)GGAAGACCCAGCGACCTGGCCTGTTGAC
1	54000	T	C	chr1_54000	AX-650182932;AX-650174880	TTATTGCTCTTAGCTTGA(C/T)TGTTCTCTCCCTTGTA[T/C]GTCGCTTTGGACAAAAGCGTCTGCTAAATGACTAA
1	54310	C	A	chr1_54310	AX-650174882	G(C/T)CTGCACCAGGAAATCGGTACGGACTATATCTA(G/T)[C/A]CCATCCACTGTCAAAAGTGAGAAATCCGTTGCTGT
1	1193138	T	C	chr1_1193138	AX-99097006	CGGCCAATGAGGTATGTGTATATGTCATTTAAGTT[T/C]ATATTAAGTTTAGCTATATGTTTCTTTGTGTAGTG
1	1244915	A	T	chr1_1244915	NA	GTTAAGCAAAAACATC(G/C)CAAAAAAAAAAATAAA(A/T)A[A/T]TCTCAAATTCAGTGATAACGTATTTCTACTCAGTT
1	1492828	C	T	chr1_1492828	NA	ACATACACACACACACACACACACACACACACACA[C/T]ACACACACATACGTATATATACAC(A/G)CATTCACAGA
1	1569116	C	T	chr1_1569116	NA	TGCATTAACTCAATGGTGAACCT(T/A)TAAAAACGGCG[C/T]GTGCGTGTGTATGTATGTGTGTGCATGGGTGTATC
1	2406222	A	T	chr1_2406222	NA	GTGTTTATGTACAAGTGTGTGTGTGTGTGTGTGTG[A/T]GTGTGTGTGTGTGTGTGTGTGTGTGTGTGTGTGTT
1	2687213	C	T	chr1_2687213	NA	TCTCCTGTCTCTCTGTTTG(T/C)CTCCTGTCTCTCTGT[C/T]TGCCTCCTGTCTCTCTGT(C/T)TGCCTCCTGTCTCTCT
1	2732462	A	C	chr1_2732462	AX-650170746	TGGCCTGC(A/C)ACTCAACCAAACATCCAACTTAAATA[A/C]CTTTATTTTAACTACCTTTCTTTGCTTCTTAGGTC
1	2963323	T	G	chr1_2963323	AX-650170748	GT(C/T)ATTATTCATG(T/C)GATTTATGTATTGCGTTTTTG[T/G]GTTTGCTTTTTCCATCAGAGACGGACAAGCAGAAG
1	3402468	C	T	chr1_3402468	AX-650170750	GGATAAAAACACCCCTATCCCCTTCCAGGAAATCA[C/T]GACTCCAGGTGTCCCTTCTGCAGTAATAAAGCTCA
1	3490450	G	T	chr1_3490450	AX-650170751	(C/T)GGCTTGATCTGATATGTTGACTGCCAAAACA(G/A)AC[G/T]GCCTGTTCTTCAGATACGTTGAGTGTGTCAGTAAT
1	3692170	C	T	chr1_3692170	AX-650169983	TGATGTTAATTTACCTAACTGCTGCAAAAAATAGT[C/T]GAGTAGATCATTGATT(C/T)ATGCACTTGC(G/A)TGTACAC
1	3724331	T	G	chr1_3724331	NA	ATTATATTCTTAAGTCATTAACAGTGTTTGGAA(A/C)T[T/G]ATCTCCATCAGGGGAAGTGTCTGAAAG(G/A)ATTTAAA
1	4294205	T	A	chr1_4294205	AX-650169984	TCCAATATACTTTGTTGTATATACCTGACAGCGTG[T/A]ACACTC(A/G)AAAAGAAAAAAAAACTG(G/C)TGTATATGGC
1	4378425	A	G	chr1_4378425	NA	ATATTATGTACATCTACCAAATGCAGGCTATGTAC[A/G]ACACC(T/G)GTTGTTTCCCTTCCCCTTCTGCCACACA(A/G)
1	4476806	A	G	chr1_4476806	AX-650170753	AGATTTT(C/A)AGGGCACATCTGTGGTCGATTCATCCC[A/G]TGTGGGACGTGGTTCGGAGCTGCGGAGCCGGTTTT
1	5010171	G	A	chr1_5010171	AX-650169986	TTACTCACGCTGTATCGGTTTTGAAGTTTAGCGCC[G/A]TTTTCAGTTGCATC(C/T)ACAGGTGTACGTTTGCAGTT
1	5146385	A	G	chr1_5146385	AX-650169987	TTCAGTTCATGACGATATAAATATACTCTACTTTT[A/G]AAAGCCCTCGCTGAGTTCTCCCAAATTGAAAGAGA
1	5277181	A	T	chr1_5277181	AX-650169988	GTAAGCAGCTAACATTGGCTATATAAGGCAAACCT[A/T]CAATTGGATGAGCTCTGGGCTCTGTGTACTGCTCT
1	5433241	A	C	chr1_5433241	NA	CCGTTA(C/T)CGCTTTGACTGCATGTTCCCAAACCTGG[A/C]GTCTTCTAAACCGGAAC(T/C)GGTCATCACCCTATCAC
1	5708067	C	T	chr1_5708067	NA	TGTAGGCTGGAGG(G/T)GGCGAGCATCTCTCTCTCTCT[C/T]TCTCTTTTCCTCTCTCTCTCTCTC(C/T)TCTCTCTCTC
1	5867756	C	A	chr1_5867756	AX-650169989	(C/T)T(T/C)GCGTTTTTGGTCTGACAATTTATTTACTATTT[C/A]ATTTAAATGTGTCCTCAAGGAATCCTTATCGGAAG
1	6243059	T	G	chr1_6243059	NA	CTCTCTCTCT(C/T)T(C/T)TCCTTTTCGTTCTCTCTCTCTC[T/G]CACTCTCTCTGTCTCTCCTTCTTGCTCTCTGCTCT
1	7141142	G	A	chr1_7141142	NA	AATGTACAATGA(C/T)TACCCTCTGTGCTGAGAGAGGA[G/A]GCTTATCCTCT(G/A)AGTGGCAATGCACAATGCACAAT
1	7819892	A	G	chr1_7819892	NA	TGTGTATGTCTGGGCCTACAAGCTCAGTCTGG(T/A)CT[A/G]GGTGTGTGTATGTGTCTGAG(C/T)GTGTGTGTGTGTCT
1	9246839	A	T	chr1_9246839	AX-650169993	AATGTCTGGATTACAGCACTGAACCACTGATTGAC[A/T]CACA(T/C)CTTGGCATGTAAACAATT(A/C)ATAAAAAATCG
1	9567673	G	T	chr1_9567673	NA	TTTGTCATTTCATCAGCATACCTTTTTT(A/T)(A/T)AATTT[G/T]TATTAACCATTAATTCCTTGGCCTTCACAGCTTTC
1	9612029	A	G	chr1_9612029	AX-650169994	ACAAGAGACTACATTTGGACATTGAAACAAAGCGT[A/G]AAAA(T/A)TAG(T/A)GATCGATAATCATGAGTAATAAATAA
1	9850577	A	C	chr1_9850577	AX-650170215	TGTGTGTGTGTGTGTTTCTGTTTCTTGTTTCCTTC[A/C]GTGTAAAGGTTTCCCACAAGTCTTCATTAAATCCC
1	9868835	A	G	chr1_9868835	NA	CATGTGCGTGTG(T/C)GTGTGTGTGTGTGTGTGTGTGT[A/G]TGTGTGTGTGTGTGTGTGTGTGTGTGTGC(G/A)TGTGC
1	10191318	G	T	chr1_10191318	AX-650170217	AAAAACAA(A/C)GATAACAATGAATAAAAGAAAATATT[G/T]AGAAAATATTAAGTGCAATCTAAATGTCATACCAG
1	10327618	A	C	chr1_10327618	NA	TTCTACACACACACACACACACACACACACACACA[A/C]AC(G/A)GCTCTCATTTTAAACACAGCACTACAGCAGAT
1	10334328	C	G	chr1_10334328	NA	TTTACATGTTACATTTTACAGTTTTCTACTGTTTG[C/G]ACTAT(C/A)(A/G)GTAATATTGCACTACCTGATACTAGGCA
1	10947302	G	T	chr1_10947302	NA	CACACAAAAGTCACTTAGTTAATGTGTCACCAATT[G/T](T/C)ACAAGGTGAGCAGAAGCTAACCACAGTTAGATTT
1	11329381	C	T	chr1_11329381	NA	AGTGGCCACAAACACCCAGGAAGCAGTAAAAGTC(A/C)[C/T]ACTGGGAAAGTAGG(A/G)TCTGATGTCTTTAGTTGCGG
1	11329522	A	C	chr1_11329522	NA	CCAGAAGGGGGC(G/T)ATAATGTCCATGGTGGAGTTTG[A/C]AGGGAACTCATACGGCACGTATCGGGAGAGTGACT
1	11340822	T	C	chr1_11340822	AX-99129894	GTTTTGTTGATTGTTCTTATTTTCTAACAGTTCCC[T/C]CATATGGAGTGAATATGTCCCTTGGCCTGTC(A/G)ATG
1	11354339	G	C	chr1_11354339	AX-655302945	AAAACTCATCACACACACACACACATGCTCACACA[G/C]AC(T/A)TACCTGTATGTACACACACACCCAGAAACACA
1	11355273	G	T	chr1_11355273	AX-650526264	GAGGTAAAGTTTGATTGAG(A/C)GTTAAACACCGACCT[G/T]GCCCAAACCCTGGGGAAGGTGCCTGCTCTCCAAAA
1	11356214	G	T	chr1_11356214	AX-99003835	CCGATGTGGACAGCCTTAGGGTGAGTGCTTCCTTT[G/T]TATAATCAGA(C/T)GACCAAGACATATAAGACTGAACT
1	11356277	G	T	chr1_11356277	AX-99172259	ACTGAACTTTTATTAACAAAGATCATCAGTCAAAT[G/T]TGCCACATCATTGATGAAGTGTGAACATCAGACAC
1	11356330	T	C	chr1_11356330	NA	AGTGTGAACATCAGACACCTGAATCCAAAAT(T/C)GAA[T/C](G/C)CCTTGTTTTAAATGTACTCAGAGGAATCAAATTT
1	12010579	G	T	chr1_12010579	NA	ACATTTGTGTGAGAGAAATG(T/C)TGTATGTAAGTGTA[G/T](C/T)CATTGCTAACACAGAACATGGCGTCTTTAGAAGG
1	12056560	T	C	chr1_12056560	AX-650169997;AX-650170768	TTCAATGAGGAGAGACAAATCACTTGCATATTGAT[T/C]GCGTCTGTTTTATATTGTAAAGCCGCTTTCAGCTT
1	12314709	A	C	chr1_12314709	AX-99048415	CCTCCATAGGCTCCCCCGTGAC(G/A)GAGGTGACGCGG[A/C]GTGTAGGCAGCTCCTCCATCGCCTCAGCCCTGGGA
1	12491572	T	C	chr1_12491572	AX-650526518	CCACTATCCTCTCCATGATGCTGGCGAGCGTGTT(C/G)[T/C]CCTTGATGTCCAGCAACACCACCCCTGGGGACGGA
1	12498498	C	T	chr1_12498498	NA	AGGAGCAAATAGAGGCATAGGGGC(G/A)GGAAGGAGAT[C/T]TTCTGCAATATAT(C/T)ATGTTTCTTTTTGGCCCTTTT
1	12499624	C	G	chr1_12499624	AX-650170770	CACACTGAAACTCTGCTCTGCACTCCAACTAGG(C/T)G[C/G]TGGTATCTAGCTTAAGACTATGCTCTGCACGAACT
1	12510753	G	A	chr1_12510753	NA	TTTCTTGATGAAAGAAACACAGATAATG(C/T)ATTCAT[G/A](C/T)ATTTAAGCCATAAGGATGAGTCTTTGACCTACTG
1	12510754	C	T	chr1_12510754	AX-99066810	TTCTTGATGAAAGAAACACAGATAATG(C/T)ATTCAT(G/A)[C/T]ATTTAAGCCATAAGGATGAGTCTTTGACCTACTGC
1	12732333	G	A	chr1_12732333	AX-650169715;AX-99107560	TGACCCCTAGGGGTCATTGGGCAACAGGCTGCGGA[G/A]GAAGCGGAACGCTTCCTGTCCAAAGCGCTGAAGTC
1	13050695	G	A	chr1_13050695	AX-99122369	TCTCTGCGCCGAGACGGAAGATGAGCCGCGCATCA[G/A]AGAGGTTCTTCAGAGCCTTATCGCCGCGCAGGAGA
1	13062515	G	T	chr1_13062515	AX-99012051	AGTCAC(T/A)GGGTGTT(T/C)GATTAATGTAGTATTTTGGA[G/T]TCCCTGTATATCAAACTCGAGCTAATTGCCCTTCA
1	13096481	A	C	chr1_13096481	AX-99103557	CATCGGACTTTGAGAACCACATCAGAGGAGAAGAG[A/C]CTTCCATGTCTTCTAACAGCACAGGAGTAACTACC
1	13333996	G	A	chr1_13333996	AX-99075693	AATTGACGCAATTGAATCATCAACTCGGTCGTCAG[G/A]CAGCCTACCTAAATAGTGTTGTTGCTTACTATCTG
1	13334065	C	T	chr1_13334065	AX-650170773	TGTTAGGTAAAAGTTAGCTATATCCT(T/C)CTGCATCT[C/T]AACCAATCAGAGTAAGGTTCGGGTCACTAACCGCC
1	13334107	A	G	chr1_13334107	NA	TCAGAGTAAGGTTCGGGTCACTAACCGCCAAT(T/C)TG[A/G]TTGGATATGAAATTCAAAGCCAGAGTGCA(C/A)TTCCT
1	13357582	C	G	chr1_13357582	AX-650169998	TGTCAGCAGGGATAACCACGCTTACTATGCTTTCT[C/G]TCATGCAAG(G/T)ATGTCAGTTTTACACAAGGTCGAAA
1	13362642	C	T	chr1_13362642	AX-99066888;AX-650525993	AAGCAGCCGTA(G/C)ACTCCATCTTTCTGGCCACACCA[C/T]TCGTCCTCAGCGCAGTCCAGTTCTTCACAGGGGTC
1	13538592	G	A	chr1_13538592	NA	CTAGTATAAACCCACATGATGAACAAAAGAAAAAA[G/A]GTTGGACAAATATGGACTCAAATTATGAGGATGAT
1	13544578	T	C	chr1_13544578	AX-99094442;AX-99094441	TACCTAAATAGTGTTGTTGCTTACTATCTGTGAGG[T/C]AAAAGTAAGCTACATCTCCTCCTGCATCTCA(A/G)TGA
1	13544640	A	G	chr1_13544640	AX-99074231	TCTCA(A/G)TGAATCAGCGTAAGGTTCGGCCACTAACC[A/G]CCAATTTGATTGGATATGAAATTCAAAGCCAGAGT
1	13545587	A	C	chr1_13545587	AX-99025842	TTTTTCAGTCTATATCTCTACTTTTATCTCCTCTG[A/C]CTCCTATAAAAAGTCTTTATGAACCATTTGTTAAG
1	13552976	G	T	chr1_13552976	NA	TTAAAACACAAATCCCCATGCTTGTCTGTAGATGT[G/T]TAATGTATGTCA(G/A)GCCTGTAAATCCAGGAA(A/G)ATCC
1	13584245	G	T	chr1_13584245	AX-650170000	TACGTATATCCGGGTTAATGCCTGCCTGAAATAGC[G/T]AAATGGTTGT(G/A)ATATGCTAATGG(A/G)CGACCAGCCAT
1	14303465	C	G	chr1_14303465	AX-650170001	GGGTAGGAAAATAGACCTGATGTACTCATACACAT[C/G]TAATATACCAAAC(G/A)ATACAAATGAACAGCATGTAC
1	14305634	G	A	chr1_14305634	NA	TTCAAATCTAAAAAAG(C/A)TATTACCATATAATAAAA[G/A]CCCATAA(G/A)CGTGTCATCCTCACTGGAATTCCGCAG
1	14307356	C	T	chr1_14307356	NA	CCTCAAATGGACAAAT(A/G)CATTGAACTGCACACACT[C/T]CTTTA(T/G)ACCTCTTGAGCTTTACCAATGGGCCGAGA
1	14310738	T	G	chr1_14310738	AX-650526133;AX-99161989	GGCTGACACG(T/C)GCTCTGTGTGACCCGAGTAACAGC[T/G]TTCACTTTCACTTTCACTTCGCCTCGGTTTCACCT
1	14328172	G	A	chr1_14328172	AX-650170002	TCCCTAGGGTGGTTTAACAGCGAGGCCTTAGAAAT[G/A]TCTGTATGTGTCTGCAGTCACCGTAG(C/T)CCGAAGGC
1	14330454	C	T	chr1_14330454	AX-650170780	ATGCATCAGGCGGACCTGCACTTGTTCCTGCATGT[C/T]TTATTTTTGGTTCTTTTCCATTCAGCGTGTTACAA
1	14433048	G	A	chr1_14433048	AX-650170782	CTGTTGTTTCTTATTGTATTTTTTTCATATCCCAA[G/A]GATAGTAGCTATGTAAAGGAGAAGATTTGTTAAC(G/A)
1	14461976	G	A	chr1_14461976	AX-650170005;AX-650170784	AGTCCGTTTACCTCCTTCCCTTGCAGGCAATTTTA[G/A]CGCTCAAACTTGTATACTTTATTACACCAATAAAC
1	14464486	T	G	chr1_14464486	AX-650170006	GACGTTACTGAAAATAACTCATGAGGGTTCCTTCT[T/G]TTAAGTAGCGACTGTGTTTTGGATACACTTACA(C/T)G
1	14508815	G	A	chr1_14508815	AX-650170007	ATGGTCCATTGTGTAGCTATCTGTTTCGACTATTG[G/A]CATTG(T/C)ATTG(G/C)CATTCTATGGTCCATTGTGTAGCT
1	14508821	T	C	chr1_14508821	NA	CATTGTGTAGCTATCTGTTTCGACTATTG(G/A)CATTG[T/C]ATTG(G/C)CATTCTATGGTCCATTGTGTAGCTATCTGT
1	14524247	A	T	chr1_14524247	AX-650170222	CACACTTCACACAATAAGACAAGGCAGGAATGATT[A/T]TTTCCTGGCCAGCGTTGCTCCTTCATCAGACCCCA
1	14539670	T	A	chr1_14539670	AX-99074485	TT(A/C)ATTTGTAAATGATACCAACAGTAGTTTCCGAT[T/A]ATACTGCTTTACCTGCTGTGTTTGGATCTATATTT
1	14543338	T	C	chr1_14543338	AX-99069301	AGTACACAACTATGTTAAGTAGTTAAATATGTGTG[T/C]GTGAGTGCAACTGCTGCAGCTGCTTTGTTGG(A/G)TGT
1	14552103	A	C	chr1_14552103	AX-650170009	AACCGGCCTGGGATTTTGGAATTTATATTTTCCTT[A/C]TCTACCTGTGTATCCTTATTTTTGAGCTGAACTTT
1	14562566	G	A	chr1_14562566	NA	ACTGCATACCAAGAAAACAACCTCCTCCCAAC(A/G)AT[G/A]AAGCATGGAAATG(T/C)GAAGGTCTGGGGCTGCTTTTC
1	14606430	A	G	chr1_14606430	AX-98993882	ATCCCAATTCTTGAACAACTGCTCCAGCTACAAGC[A/G]TCAAATCGTCCAACGCCATTCCTTGACCCTGACTT
1	14619786	T	A	chr1_14619786	AX-650526194	AGTGGTACTGTAGCCTCAGTCCTGCAGTTGAATAG[T/A]TTAGTTTCA(C/T)ATAGATCTCAGAAACATGGGAATTC
1	14628010	T	A	chr1_14628010	AX-655302962	TGTACCACTGTCGCCCCTACACATCACGCACCAGA[T/A]TCAACT(T/C)GCATACTCTTTGATTGAATCGTTGCGCT
1	14628989	C	T	chr1_14628989	AX-650170794;AX-98993683	TATTATACGGCTCTTCAGAATGTTCCAAAAAGTTC[C/T]GTTGATTTGAATGGGCTATCCCAACGTCGGCAGGT
1	14901384	G	A	chr1_14901384	AX-99161605	TTCCCCCACTAAAGACCCAGGTAACCACCTCTGTA[G/A]CGTACTCTGGGCAGGCTTGCCATACTGTAGAGCCA
1	14938588	G	A	chr1_14938588	AX-650170011;AX-650170798	ATCTTCCAGCTGCAGCATGTCAGAGCACTAGATGT[G/A]TGGATTATCTCTCTCCGGTTGGTGTTGCAGTTTTA
1	14964803	C	T	chr1_14964803	AX-99146786	CGCCCATATTTGTCAGCAGACTCTGCTACAGCTAG[C/T]TACAGACCCTGCTACAGAC(C/G)CTGCTACAGACTCTG
1	15090480	T	G	chr1_15090480	AX-650170012	GGATCTGCCACAACATCTTTATAGTCCTACCATGT[T/G]CTCTAGGCCTAAGTAGTGTGTGTGTGTGTGATAAT
1	15115993	G	A	chr1_15115993	AX-99157003	GGAGGGACAGCTGTGACACCCT(T/C)CCCACCTCCTTT[G/A]GTGCTCGTTCTGGTCAGGAAGGAAGTAAGGCGCTG
1	15126259	C	A	chr1_15126259	NA	TCCCCACCTCACTGTAGTCTTGC(C/G)TGGTCATATGA[C/A]CGTAGTTGCTAATAAAGTAATACCGTTTGGAGTTA
1	15141506	C	T	chr1_15141506	AX-650170803;AX-650170013	ACAACACCGGCATCTAGTGGTTATTGATAATATTG[C/T]ATTTGTTAAATTCTTTCCAAGCAAGATGCTTCTGA
1	15142373	A	G	chr1_15142373	AX-650170014	AGTTATGTGTTTAATTCAGGACTGATTGTGTGTGA[A/G]GTTATGTGTGTGTGTTTAATTCAGGAATGATTGTG
1	15164039	G	A	chr1_15164039	AX-650170015;AX-650170807	T(A/G)TCACTATAAAGAAGTGCTCAACACCTGGGCTCT[G/A]TTCTGTTACCTAAAAATGACGAAGACTGTAAAAAC
1	15196664	G	A	chr1_15196664	AX-650169730	GAAAGTAGAGTTAGGCCTGATGTAGTAGCTGGTAT[G/A]TATTAT(C/G)ATGTAGCCTTCGTCTTCCTCCTCTTCCT
1	15198114	G	A	chr1_15198114	AX-650169731	GTGTTATTACAGTGGAGTGTGTGTTTTCTTACAGT[G/A]GAGTGTGTTATTACAGTGGAGTGTGTGTGTTATTA
1	15203872	G	A	chr1_15203872	AX-98998762	AATGTGTAATTTATATTATGAGATTAATGTGTAAA[G/A]TGCTTTGAG(T/G)GCTCTGTGATGTATACATGCAGTCC
1	15227066	C	A	chr1_15227066	AX-650170227	CCTACTGCA(G/C)ACACACACACACACACAC(A/G)CATATC[C/A]TCAGCTTCCTCTCTGTGCTGTACAACACTACACAC
1	15273340	C	A	chr1_15273340	AX-650169732	TGAAAAGTCGGGCTGGAAAGTGTATCCTAATCTTC[C/A]TTCACTTCTGGACAAATAAGTTGTGTTCGCT(C/G)TTA
1	15490463	C	T	chr1_15490463	AX-650169733;AX-99056096	GGCGTGTGTGTGTGTATTATAACCTCAGCATCAGG[C/T]TGTGGCTCAGCTCCACAAGGTCAATATGAAGATAT
1	15607481	G	T	chr1_15607481	AX-99121628	T(G/A)TTGGCCAGTGTGTTGATTCTGTAAAAATAGTGC[G/T]ATAGGTGACTGGCAGCAGATCTTGCAGCAGATTGA
1	16158717	C	A	chr1_16158717	AX-650170809	AAACAGTCTTTGAGCCGTCAGCTCATCGCTCCTCA[C/A]AGCCATAACAAAGGAAAACATCTCTGATGCCTCCA
1	17130210	C	A	chr1_17130210	AX-650170810	AACACACA(C/A)ACACACCA(T/C)ACACACACACACACGTA[C/A]ACCAACACACGTGATGCACACTGTTGTTTGCCCTT
1	17157536	A	C	chr1_17157536	NA	TCCTCTTCCTCCTCCTCCTCCTCCTCTTCCTCTAA[A/C]TCCTTTGCCTTTCTGATCACCTCTCACTTCAATGT
1	17224871	T	C	chr1_17224871	NA	TGA(C/G)TCACAAATGCATTTTTTTTTCTTCAAAAGGA[T/C]ATTC(T/C)CAGATGTCTCTCTTACAATTTCATCCAATC
1	17428083	C	T	chr1_17428083	AX-650170159;AX-650169698	TCAAACATCAAGTGCTGTGCTGATCACAGTGAATG[C/T]TAAGGTGCCTCTTGTGCCTTCTACTGTAGCTGAAG
1	17489104	G	T	chr1_17489104	AX-650170170	CCTACCTGTGTCTCCTGTCCCTCCATAGCCGTGCG[G/T]CCCAGTTGAAGGAGCCGTCGCAGTCCCACTCCCAG
1	17493433	G	A	chr1_17493433	AX-99122657	GTCATATGCATCTCAGTCAGAAAGTGGTTGCTACA[G/A]TTTTAGTTTAGGAGAAGATGTTAAATTCCTCGTCC
1	17503382	A	G	chr1_17503382	AX-650170019	TTTTACATTTGACATACTGAATTTGTGGTTGACTC[A/G]GGGAACTAACTTGTTTTTCTC(T/C)ATCACAGATGTGG
1	17512439	A	G	chr1_17512439	AX-650170814	CTGAACA(C/T)ATCAGAGTATATTAAACAATTGTAAAA[A/G]CAATTTGAATAAATGTGTACATCTTTAATGATGCT
1	17551147	G	A	chr1_17551147	AX-650169700;AX-99030658	ACCGGCAGTTGGAGACAAAGCAATGTTATTCTTCC[G/A]CTAATCGTTTCAGTGTAACCTTTGTCCCAGAGTCA
1	17556443	C	A	chr1_17556443	AX-99095815	CTGTTTGTAGATGGAAAACATGCTAAAAGTATAGA[C/A]AATCTTTTAGTTAATATAGTAACAGAAATCAGA(C/A)A
1	17556477	C	A	chr1_17556477	AX-99005931	A(C/A)AATCTTTTAGTTAATATAGTAACAGAAATCAGA[C/A]AT(C/T)TCCCCTTAACTAGTGTAGACAAGTACAATCTT
1	17575739	C	T	chr1_17575739	AX-99058217	TACCAGAAAGATTTAGAAGCAGAAGGCACTGAAAG[C/T]AGCAAACTGGTGTGCT(A/G)GTTGAGTCTATCTAAGGC
1	17581009	G	T	chr1_17581009	AX-99044136	CATATTCAGGCTCTGCAAAGCTGTTAATGAAAAGG[G/T]CTCCAGAGGCTCCACGGACAGTTAGACC(A/G)TGATAA
1	17583093	A	G	chr1_17583093	AX-650170160	CAGTTCAGCTACACTGACAACAACAGCCAGCACAG[A/G]CAGTAAGAGGGTCCAGACTACTGACAGTACTGACA
1	17595225	G	T	chr1_17595225	AX-650169727	TACACACTATACCCGAGGCAGCCAGTAGCACTCTG[G/T]CACGTGAACAGTCTCTGACATATGACACCATAGAT
1	17597132	A	T	chr1_17597132	AX-99056949	GCAGCAGTGGCTCAGAAGCCTGTCATGCGTTCTTT[A/T]TG(A/C)GGAACTACGTGTT(C/T)ACTGCGGTTATGAGTAGA
1	17613007	T	G	chr1_17613007	AX-650526405;AX-650526144	GCCCCGTGGGGAACTTTTTGGTATTTTGATTAATA[T/G]ATTTAAAAATCTCTGC(G/A)AGTTTTTGTCCTGGAAAC
1	17630232	T	A	chr1_17630232	AX-99088458	CGAACAACTATAAGTGTATTCACCAGGGAAGTAAC[T/A]GTTATTGCAGTTACTGTTCATCCATCTATTTAAAA
1	17648221	A	G	chr1_17648221	AX-99053989	TATGGTTTGCTTGAGTTTTTTTTCCTCGCCTTAAT[A/G]AAGCCATATTTCTTTGCACCCTCACCCTCACTCTG
1	17651170	A	G	chr1_17651170	AX-650169719	GGGATTTCTGTACTTTCAACAAAGCATCCTATGGC[A/G]TAGCTTCTATCTCAAGAGTGATAAATAGTGTAGTT
1	17662710	C	A	chr1_17662710	AX-650170022	ACTAATTGAATATGCCCAAAATACACCCAAATAGG[C/A]TTAATTCTTTCCTTTACTCCTACCACAATAAAACT
1	17664742	T	A	chr1_17664742	AX-650170819;AX-650170023	AAATTCTTCTGCCTCGGTTGAGTGCAGTTGCAGAG[T/A]TGTGTTGCCCAGGACAGCCAACACCTCCACCACCA
1	17665543	C	G	chr1_17665543	AX-650170024	CAGGAAAAGAACTGAGAGCAGGAACCTTTTCAAGC[C/G]TCTGTCA(A/G)CAGAGT(A/G)GTTCAGTTGGTTCTGGTGGG
1	17665795	T	C	chr1_17665795	NA	AGACCTTTGTAGGAGAGCATTT(A/G)CCAACGCCCACA[T/C]GAAGCCAAAGTAGA(G/A)AGCCACTGGTTTACCAAAGT
1	17667847	A	T	chr1_17667847	AX-650169705	TATATGAGATGTGGGGAGATAAAGGAACCTCCAGG[A/T]GATGAGCTATCGCTCATCTAAATCTCACCCAGGTT
1	17671064	G	T	chr1_17671064	AX-99020215	TAAAACTTAGTAACAGTGAATCCTTATTTTAAAAT[G/T]TTCCTTTGCTGCAGGGGTTGTATTTCCTTCTTTTC
1	17677428	C	T	chr1_17677428	AX-99108827	AATCTGTTTCCCCGCCCATCCGTAAAACGG(A/G)CGGA[C/T]ACTGACGCAGATCTATAATTCGGGCTTAAATGC(G/A)C
1	17719437	G	A	chr1_17719437	AX-99087208	AATCCGTCCTATCCGGCGGCCCGCCCATCCGTAAC[G/A]GAGTCTGAGTATCATACTGGCACCTCTTTACAAGT
1	17722904	T	C	chr1_17722904	AX-650170233	ATAAACCGTGACAGTAAACATGTGTTG(C/A)TAAACTT[T/C]CCCTTGGTTCATTGGCCTGGATAACCCTGCTCCAG
1	17731857	T	C	chr1_17731857	AX-650169735	TCACTCTTTTGCCATGATTGCTAGAAGAACTGGTT[T/C]GTCAGT(A/T)AAAAGAAAAAGAAAAAAGAAGGCTAAAT
1	17734868	G	A	chr1_17734868	AX-99089233	AAGTATATTAAAGTCACTCAAACTAAATTCTGTTT[G/A]ATTATTAAACCATACGTTTCTACCGCAAATTC(A/T)CA
1	17735501	G	T	chr1_17735501	AX-99049940	AAACTAGCATGTTAGCT(A/C)ACGTTAACGCCAGATTA[G/T]CTCACGGTTGTTATGGCAATACAAAAAACCACCAG
1	17741930	T	C	chr1_17741930	AX-99060331	TATCACCTTAAGCAAGTGAACACCATTTTACTGCG[T/C]GTGTACGGCAGGTACAAAGAAGGGAGGTGTTGTCA
1	17749429	C	T	chr1_17749429	AX-99094426;AX-650169704	CATGAGCGATGCTGAGTTGGTTCTGCTTAGTGTGA[C/T]CAACTTAGAACAGTGCTCTAACCACAGTGAGTTAC
1	17750331	C	A	chr1_17750331	AX-99007530	GCTAACAGTGGTGCTGGATAAAACCCAAGATTTTC[C/A]TTTTAATCTGCAACAAAGCAAAT(T/G)AATCAG(A/G)TTAA
1	17752189	G	A	chr1_17752189	AX-99162610	AG(A/T)CAGACAGACAGACGTGTGCATTTGTGTGAGGT[G/A]ATGCGTGTATGGATGTTTTGTGTGTGTATGGGGGT
1	17774592	C	A	chr1_17774592	AX-99019611	AATGATCTCAGCCCCAGCTATGTGGGAACGCTGAA[C/A]ACAGGGCTTAGCATACAGCTTTCTGGAACTTTCCA
1	17776996	A	C	chr1_17776996	AX-650169737	AGTATGTATACAAAGGAATGATCGCATAAGAGCTA[A/C](T/G)GCTAACTATATTTGATTGCTATACCAAGTGTCGA
1	17776997	T	G	chr1_17776997	AX-99067322	GTATGTATACAAAGGAATGATCGCATAAGAGCTA(A/C)[T/G]GCTAACTATATTTGATTGCTATACCAAGTGTCGAC
1	17780714	G	A	chr1_17780714	AX-99025747	AGCTCTATGTAACACACCATGGAATGAACCGCTGC[G/A]AGGGA(T/C)CGTGAGGCATCTGAGATGAAAGCAGTGTG
1	17781281	A	G	chr1_17781281	AX-99018407	GACAGTAAATA(C/T)GATTTGTACAGCACCATTCATGC[A/G]CAAACACACATTATGGTGCTTCACAGGGACAAACA
1	17781481	A	T	chr1_17781481	NA	ATGAAAT(T/G)AATAGAAATCAAATAAGGAAATAGTT(T/A)[A/T]AAAAAAAATGTGTGGGTCCACTTGAAAGTAATTAA
1	17782456	G	C	chr1_17782456	AX-98999550	GACATCACCCCTGCACTCTGGAGGAGACAGATACA[G/C]AGGGAAAGAGATATAAGAGAGAGACAGAGAGAGAG
1	17784277	C	T	chr1_17784277	AX-99048813	CAGGGCTACACTGTCAATGGTTCTACCAAATGTTA[C/T]CCCTATAACTACTTCCACCAGTTTCCACTGATCCT
1	17784770	A	T	chr1_17784770	AX-99167258	ACGTGTCTCAGTAGTTGAAAAACAGCATATGGAAA[A/T]TATTTCCACTCAATCCTATATAATTAACCACTTAC
1	17785235	A	C	chr1_17785235	AX-650169721	ACATTGTCAGTAGTTGGTCAAACAGCAATGATGTG[A/C]TCTTTTCAGCATGTTGTCTGATAGTCTTGGCAAAT
1	17793895	C	A	chr1_17793895	AX-650170025	TTTTAGTTTCACTCATAGCTTATCTTCTGCAACTT[C/A]ATTTTTACGTCGAAGCTCATAATGTCTATACCAGT
1	17828736	C	T	chr1_17828736	AX-650170823	TAATAAAACGATCGCTGCTGACATTTAGAGACAAG[C/T]TAAGATGATTCAGCAGGTCAATACATTTCCACCTA
1	17832492	G	A	chr1_17832492	AX-650170824	CTAACATCCAATGT(T/C)TCCCTAAAGCCAC(A/C)TGTGGC[G/A]TGGAGTTGGTGTTGTTGTTGCCATGAGAACTAACG
1	17846192	T	C	chr1_17846192	AX-650169701	AAATGGCTGAGGCCAGCGAAGGTAAGGAATCGTTT[T/C]GAATGTATTGTGTGCCATGTGTTAAATTCATTCTT
1	17847640	A	T	chr1_17847640	AX-99019657;AX-650169703	CAGTCTGCCGCCTTTGGGCTTTTCCGTAAAATGAG[A/T]GCCAAGGTTACGGATATTTTTAACATACCAAAGCC
1	17853574	C	T	chr1_17853574	NA	ACAACTGCCAG(C/A)GCAGAGACTGACATACTCTCTCG[C/T]GAAAACTTGGTCTGCTCGCTCGAATTT(A/C)TCATACG
1	17857519	G	A	chr1_17857519	AX-650170027;AX-650170826	CAGGCCAAGGGCTTCACATGAGCACTCAGGCCAAG[G/A]GCTTCACTGTACAACATGAGTACTCAGGCCAAGGT
1	17861464	A	T	chr1_17861464	AX-650170828	CGGATATTTGTGTTTCTCTGGGTCCTTCACAAACT[A/T]GGTTTTACGCCCTTACAAGTTTAGGAAAGAATATC
1	17866414	A	G	chr1_17866414	AX-650170829	CCTAGTAATTAATACAAGAAAATCTT(C/A)CTCCAGAT[A/G]TTGCAATCAAAATTGTATTGTGCACCAGAAAACAA
1	17897796	G	A	chr1_17897796	AX-650170029	TACCTGCTGTCAACATGATCTACGGCAGCAATTCT[G/A](C/A)CACAATGAACAAACAAACAAACACAGGGAGACAG
1	17897797	C	A	chr1_17897797	AX-650526196	ACCTGCTGTCAACATGATCTACGGCAGCAATTCT(G/A)[C/A]CACAATGAACAAACAAACAAACACAGGGAGACAGA
1	17898435	T	A	chr1_17898435	AX-99053299	GATGGTTTATGGTGTAGTAATAATAATAATAATAA[T/A]AATAACGCATTTTAGAACATAG(T/C)AGAAACAAACTA
1	17900334	G	A	chr1_17900334	AX-650169702	TTGCAAAGGGGATGGACAGGAGGAGGACTGATGTT[G/A]ACACTGATGTTGACATCAGAGATTAAACCGAAAAT
1	17909301	A	G	chr1_17909301	AX-650169738	AGCACTAATGCAGTAGTTCATTGGCACTTATCTGT[A/G]ATGAGCCTGTCTGTTTCTC(C/T)TAACTTCCTCTGACG
1	17909937	G	T	chr1_17909937	AX-99090334	TCTAGCCAGTAGACAATATCAATAGAAGAGCAAAA[G/T]CTATCCAATCGGATATTAATAAGGTT(G/T)TTATTATG
1	17913146	C	T	chr1_17913146	AX-99057962	GACAAGTCAGAAAAATAGGGCCTATTTGACAAAAG[C/T]ATGACAACAGAAGATGCCATACCAGTTAGTGATTC
1	17924809	C	A	chr1_17924809	AX-650169739	GAAACTTTGCACAGCTAATTGTTTTTCCTAAGCAA[C/A](A/T)TCCAATTAC(C/A)AGAGCGTCTTTAAATCTTGGAAGG
1	17924810	A	T	chr1_17924810	NA	AAACTTTGCACAGCTAATTGTTTTTCCTAAGCAA(C/A)[A/T]TCCAATTAC(C/A)AGAGCGTCTTTAAATCTTGGAAGGC
1	17940421	C	G	chr1_17940421	AX-99023829	GGA(G/T)AGAAACGGAAGCTTTTCATCCCACTGAGG(C/T)T[C/G]TTTGTAGATTCCCTCAGTGTGGAGACGTGTTGTGT
1	17944657	C	T	chr1_17944657	AX-99030105	ATTTGCCGCGGGAATGTCAATATTTGCTCAGGTGT[C/T]TGTTTCGCCCCCCACCCCCCAGGAGGGATCAAAAC
1	17964546	G	A	chr1_17964546	AX-650170833	AAAACGATACTAAAC(G/T)AAGGGAAATCTACTGTATG[G/A]AGATATTTCTGCTTAGTAGTCGATGTAGATTCGAA
1	17969614	C	A	chr1_17969614	AX-99130671	CGCTCTGCAAGGTTTTCCCCACGCTCACACATCTG[C/A]ACCGGGCTGCCACATGTGCACAGCGCACACCTGCA
1	17980956	A	T	chr1_17980956	AX-650170834	CCATGGATCATCCACACGTTGACATACATCATTGT[A/T]CTATTCAATCCATCCATGGATCATCCATACTAATG
1	18134527	A	T	chr1_18134527	AX-650170836	CTCGCGCGACACCATCACCATCCACTTCTCCGCCC[A/T]GGGCCGGGAGGAGGATGAGGACGAGGAAGAGCTGT
1	18852363	A	G	chr1_18852363	AX-99140988	ACACGAGGCGTGGTAACAAGGAACACGTTCAAGAC[A/G]CAAAAGTAAACACACACTGTGAGATGTCCCACAGT
1	18857148	C	T	chr1_18857148	AX-650170033;AX-650170838	AAATCATACCTGATCATACAGGTCAGTGAGATGTC[C/T]GCATGGCAGAGAAAAGAGCCCAAGAGGCCTTGTGT
1	18882147	C	G	chr1_18882147	AX-650170034;AX-650170840	GCATAGTGCTAGGAAGATAATGCTATTAGTCCCAT[C/G]AGTGAGGCAATTGTCTAAGCGGTTCACCTGTGTCA
1	18906480	A	C	chr1_18906480	AX-650170842	TTCTTTGTCACAGGGAGCTTCTGTGGTTGCCATAG[A/C]GACCTCCTTCTCTTGGATCCCTGGGCAGTCCTCAT
1	18907088	G	T	chr1_18907088	AX-99043305;AX-650526522	TCTCACCCCCACTCCAGAACGCTTAGACTGATGAA[G/T]GA(G/A)CTTCTGACGCTTGGCTGCCCTTCATTTTCTCC
1	18936541	A	G	chr1_18936541	AX-99044550;AX-650170036	GTCTTTCTATGTAGGAACCACCGCTGTATTCCAAA[A/G]GACGCGGTTGTACATCCAGGACATCTGGAACAAAT
1	18937769	T	G	chr1_18937769	AX-650525907	ACGCGTTAAACTGACAGCACTAGTTATTATGTTTT[T/G]TCCAAATTAATTTTCTTTAT(G/T)TGAATTTAATACGG
1	18972587	C	T	chr1_18972587	AX-650170038	GTCAGTGCGTACAGTAAATGTAGATCCACATCTCA[C/T]AAAGCTACGTTATGATTAACCTATTACTTGATATT
1	18983710	G	A	chr1_18983710	AX-650170847	GGTAGGCCCGTTCGTTAATCCATCCCTGGTCTTAC[G/A]CTGTATCGTCTCAGTTTGCCTTCTACGAGATTTGT
1	18986828	G	T	chr1_18986828	AX-99020263	CAGTGTGTCGTGTGTGCCA(T/A)TAAAAACCTGACAAA[G/T]GTCTAAATTATAATTACATCGATTTAACTTATACA
1	18988575	A	G	chr1_18988575	AX-650170040;AX-650170850	TTGGGCTTTTAGTTTGACTCCTTGACTCTAATGAC[A/G]AATCTCTATTCTAGGATGAAATTTAGAACCTGACT
1	18994812	C	T	chr1_18994812	AX-650170041	AGA(C/A)ATACTGGTCACAGTCAGCCGAGTGAGACCTG[C/T]CGTCACATGGAAGATGGTGTGGA(G/T)AAATGCTTCAA
1	19004707	G	A	chr1_19004707	AX-650170042	GTGAAGATTAATTTGAACATGTCTCACTGCTGGAG[G/A]CAACCCTTACCTAGATAATAGCCATAGGTGGTGTT
1	19006410	C	T	chr1_19006410	AX-650170043	GAACTTATCCCGAGGATGGTTCCAAACCGAAATAA[C/T]AACTGTTAAAATGA(G/A)CATTTCTGAGTAGCTTACAT
1	19037891	C	T	chr1_19037891	AX-99025086	AGTCTGGGGGACCAAATTGGCTTCAGAAGTACCCT[C/T]AGGGGGTATGGTCACCGGACCTGAATCTATGTCT(G/T)
1	19136592	C	A	chr1_19136592	AX-650170184;AX-99102991	AGCAACCAAGCTAGTGTGGTGAACATTAGCATCAC[C/A]AATGACAAACAAGGGAACCCTGCTAGTTCTGTTGT
1	19158712	A	C	chr1_19158712	AX-650170856	ATCATGCCAC(G/A)AGT(C/A)ATAGCACATTAACACCAAAT[A/C]ATTATTTGCCCTGGCTATGTTATGACGACGCTTCT
1	19178538	T	C	chr1_19178538	AX-650170044	CACAAGTTTTGCGTGTGTAGGCTATAAGTTGCTAT[T/C]GTGAACTTCAGCACCACATGAAATGACTGGGCACA
1	19358083	T	C	chr1_19358083	AX-650170045	GTCACTGCCATTTTGATGTCCTAGTCTTTTATTAT[T/C]ATACATTTAGTTTGGTTTATATGAAATACTATTTG
1	19376870	A	C	chr1_19376870	AX-99145424;AX-655302985	GCTTGTGTTCTCTGTAACCTCAACAAGCTAACCAT[A/C]AGATT(A/G)TTATATATTT(A/T)GCTGTTGTCACGGTGTAA
1	19377640	T	A	chr1_19377640	AX-650170241	TGCCTGACTGGCTCAC(G/A)CAGACTTTGATCTCTTTC[T/A]CTCTTGCGCTTCCCCTCTGTCTTGATGCTCACTGT
1	19377905	C	T	chr1_19377905	AX-650169741	TTGCATAATGGCTTATAGCTCCATTTCGCACCTTA[C/T]ACCAGAACACAAGCACA(C/T)ACTTTTCCTCCTGAAGC
1	19380609	G	C	chr1_19380609	NA	ATGGTACTACAGATTGATTCC(A/C)AAATGTTTAATTT[G/C]TTGAT(G/C)AACCAGAGCACATGTGTTTACTTCTCTGT
1	19380708	C	A	chr1_19380708	AX-99114157	GTGCCTAACAAGTCTTCT(C/T)CTCACCCTGAAAAAGT[C/A]AAAAAGAAACAAGTGTATGAGTTCAATGTATCTTT
1	19597742	T	G	chr1_19597742	AX-99069733	ACCCCACCACCACCTCCACACCCCTTGTATTCCCC[T/G]TTCTTGATGCCCTCCTTATCTCACCCCCATCCAGT
1	19626838	G	A	chr1_19626838	AX-650170244	ATATG(G/T)AGGTAGAAATAAACACGACACGTAATCAA[G/A]GCCTGTTTCTAAACATCGAACCAGGAGACTCTATT
1	19638603	C	A	chr1_19638603	AX-99128236	AGCAAACCCCTGCTACCCTAAACAGCCAACAGAGG[C/A]TGAATATGAACTAGAGAGGATGCCAAGGTTATGGA
1	19652575	A	G	chr1_19652575	AX-650169742;AX-650170246	TGTTGAAACTAGAGCGATCACTGACACTGACTGAG[A/G]TATGGGCGACATAAAGTTGGCTTTTTAACATCGCT
1	19729835	C	T	chr1_19729835	AX-650169743	TT(G/C)TATGTACACAGGCTCCTCTGGGGCACTCGCTG[C/T]AGACTTGCTCTCGGCCGGCTCGCTCACGGTAACCC
1	19771174	T	A	chr1_19771174	AX-650170164	ATTACGTAGGCTATTCTTTTTAAAATATTGTTTTA[T/A]AGTGTTGGAACATTGAAAATGACGCATATTAATCG
1	20243274	A	G	chr1_20243274	NA	ATAAAAATCATCGTCGACAATTTTTCATAATCGAC[A/G]TCGTCGATTACGTCGACTAATCGTTGCAGCTCTAG
1	21253978	A	C	chr1_21253978	AX-650170864	AGCTCGAATAGTAGTACAACAATAAATCATTTAGG[A/C]ATTTGGCATTTTCCTTTACTGCCCATGTACGTAAA
1	22560362	A	T	chr1_22560362	NA	GTGTATGTGTGTGTGTGTGTGTGTGTGTGTGTGTG[A/T]GTGTGTGTGTGTGTGTGTGTGTGTGTGTGTGTGTG
1	23069065	T	C	chr1_23069065	AX-650170869	GTGTGTGTGTGTGTGTGTGTGTGTGTGTGTG(T/C)GTG[T/C]GCGTGGTGTGTGATGGGTATTTATTATTATGTCAT
1	23278506	G	A	chr1_23278506	AX-650170049	ACATTAATTCAACCATATTAAAACTTGTTTTTGGG[G/A]ATTGTACTACCATTTTGTGGT(T/G)TATTGGAACAGTT
1	24079082	G	A	chr1_24079082	AX-650170050	AATATATTACAACAAGGTTGCGGTTGCGCAGCTGG[G/A]GCGCTTAAAGAGCGTGTAAGGATCAGGAACGTTCT
1	24775090	C	T	chr1_24775090	AX-650170051	TTTTTATCAGCCATTTCAGAGTGAGCCCACACAGG[C/T]CCCATTCTCCATGCAAAATGGCTTTTTCATT(C/A)TTT
1	24775629	T	C	chr1_24775629	AX-650170875	GTTCGTTTTAAGACTGAGGGGGTTGTGGAAGAGTG[T/C]TGTTTTAGCATCGGTGGAAGTCCCCACCTAATTCT
1	24852547	G	C	chr1_24852547	AX-650170053	AAAAGCGGTTTGGATGATGGGATGGAATGATGACA[G/C]ACACA(C/T)ACA(T/C)ACACACACACACACACACACACACT
1	25093961	T	A	chr1_25093961	AX-99071918	TTGAGGAGGATCTCTTTGCCGCCAACCAAACAACA[T/A]GATGGAAATGGGCCATAGTGGAAATTTAAAT(C/T)GGC
1	25150002	G	T	chr1_25150002	AX-650169708	AGATTATTTCGTAACATTGGCCTATATGCCTGAGT[G/T]AATTAAACATTTAGCCAGTGTTCTTAGTCTTTTTG
1	25153110	T	A	chr1_25153110	NA	GTGTTTTATTTAAGCAGTGTGTGTGTGTACCTA(T/A)A[T/A]ATCCTATGTGTGATGGTTAGAATATTAATGCCATA
1	25167338	T	C	chr1_25167338	AX-650170055	CCTCCTCTCTTGTTGCCTGTATTACCTGAGTACAG[T/C]CAATC(A/T)CACCAAATGCATTGGGTAAACCTGACATT
1	25171648	C	T	chr1_25171648	AX-650170880	AAAGGTCTACATGAAACAGCAGGTC(C/T)TACACAG(T/C)C[C/T]AGTGACTAAGTGTTAAAGTGACACTATGCAACTTT
1	25171689	A	G	chr1_25171689	AX-99020175	CTAAGTGTTAAAGTGACACTATGCAACTTTTTGAG[A/G]TATGGTTTTATAGGCAACTAGTTTTGGTACCATCC
1	25172398	C	G	chr1_25172398	AX-650169711;AX-99083092	GTGTTACAAAAATATTGTCGAGTGAGGTTTGTAGG[C/G]TTAATTAATGAATGGAAATGCACTTACTTAGGCTA
1	25178326	T	C	chr1_25178326	AX-650170882	TTCCACCTTAAAAGAAGAAAGGTC(C/T)AATCC(C/T)GCTC[T/C]AAAACCCTGCGGAGTCGAACTCAGTGCTGCTTTGG
1	25209691	A	T	chr1_25209691	AX-99066774	GTTTTGCACATATGCTGAGGTGATGCTTCCTACTC[A/T]TTGCAA(A/G)TTTGACCAGAGGCTGAACATTTCTTTGG
1	25247683	C	T	chr1_25247683	AX-99175231;AX-650170213	CAACATTCTGCATACACTGTGTACCTGTATGGCGA[C/T]GGGGAGGAGCTTTTCATCCGAGGTCTTGTAGAGCA
1	25271543	A	G	chr1_25271543	NA	GACCTAAACGAACACTAAGAAGGCTACAGCTACCT[A/G]TTAGACCTAAACGAACACTAAGAAGGCTACAGCTA
1	25301964	C	T	chr1_25301964	AX-99152698	GACCAAGAGAAAATGGAGCTGTTCGACTTCAAAAA[C/T]GCCAGCCTCC(G/A)CTTTACTGTCATGTGCGTCATGGT
1	25302481	C	T	chr1_25302481	AX-650170057	TCTGGCAGGTACTGTCCTTACTTTAGGTTTTTCTA[C/T]GTCA(T/A)AG(A/T)TGAAGAACATCATTTCAAGTGAAGACT
1	25309383	A	C	chr1_25309383	AX-650526127	TGGTTTTCACTGTGAGTGGGAATGAGGTAGCCTAT[A/C]ATTGTGTGTGGGTGTGTATGTGTGCAGGGAGAGA(G/A)
1	25313775	C	T	chr1_25313775	AX-99159973	CGC(C/T)GCACGCCACTGATTAATACATACTGACTACA[C/T]AATCTGTATGTATATAAGGCTTTGGATTTATTTGG
1	25316555	C	G	chr1_25316555	AX-99058100	GT(T/C)GGTATGTGAAATGGTGTCTTACTTGGCGATAT[C/G]TGCTGTAAAAAT(T/A)AATTATTTTAGACTATCCTGGG
1	25323465	G	T	chr1_25323465	AX-99142693	GTCGCTATGTAAACACGCTTGTGATCAAAGAAATA[G/T]AAT(T/A)CATTTAAAAGAGTACCTTATGCTATATACAG
1	25334879	G	A	chr1_25334879	AX-99040953	AAGAAGCCTTGACTAATTGCGTAGCCGATTGGAAC[G/A]ACACCCAAATTACTATATGGGACGAAGACGATTTT
1	25517134	G	C	chr1_25517134	AX-99094768	TTCTAATAATAAGAACATTGACAACTCCCAGATGA[G/C]GCGTGATTCCTTAAGCTAAATGAAAAGATTTCAAC
1	25599690	G	T	chr1_25599690	AX-650174035	ATCGGAGGACTCTAAGTGCTCAAGATGAGTGTGCC[G/T]TAGCAATAAATAAAACA(C/G)CTAATACCAAGTGTTAA
1	25610657	C	T	chr1_25610657	AX-650526227;AX-650170886	GTGTTGCAGGATGTAGTGCAATCCCATGTTTACTG[C/T]ATCATCCACTGACCTATTAGCCCGGTAGACAAACT
1	25641207	T	C	chr1_25641207	AX-99094402	GCACAGCCCATATAGGACAC(C/A)GCTGACAGCAGGTG[T/C]CAAAGGGACCCTATGGCAGCTCGAAGTACACTTCA
1	25658223	A	G	chr1_25658223	AX-650170889	CTTAAGTCACAAA(A/C)AGATTATACTGTGTATTATGT[A/G]AACAGTTCATCAAAATACTAATATCTTTTAGGACT
1	26987428	A	G	chr1_26987428	NA	GGGTAACCCGGAGGCGAGCGTGCAGCGTGCAGAGT[A/G]CAGACAACCAAGCGGTATTGGCCGCTATAGCATCA
1	27481204	C	G	chr1_27481204	AX-99037549;AX-650526171	TCACACTGCGTTGGAC(G/A)TTATTAAGGTATAGAC(C/T)A[C/G]CACAAATACACACCACACACACATTTAGACTGTCA
1	27524930	A	G	chr1_27524930	AX-99171601	CTCATG(C/T)GGCCCCTCGTGGGCTGTGGCCTGGTCCT[A/G]TCAGACGCACCTTCCTGTGTCTCCAGCAGAGGGAG
1	27541761	G	T	chr1_27541761	AX-650170060	ACACTGGCATTGCTAGGCACATAGACCAGCTGGTA[G/T](T/G)TGCCGAATTCCAACTTAAAGGGCACGTGATCCAC
1	27578415	T	G	chr1_27578415	AX-650170166	CTTTGTCAGGTCAGTGCAGCTTCACCTGCTCTACA[T/G]TCCTTAATCCAGCACCTGGCTCACCTGGAGAGACA
1	27578782	T	C	chr1_27578782	AX-650170061	TCTCAATTGTTGTCCCAGAGCCTTTGCTGTCGGAC[T/C]CCCAACTCTCTGAGTCCAAACTTTTGAAAGTTACT
1	27600947	G	A	chr1_27600947	NA	CAACTCATTTGTGCAATTTTAGCAGGAAATACAAA[G/A]CATTTCAGAGCTAGACTGAC(G/A)GCACAATTCCAATG
1	27604976	G	T	chr1_27604976	AX-99141203;AX-650170163	CACATTTGACACAACCCTGCCAGCTTCATTGAGAC[G/T]GCAGCTGAGAACAGATATTGGCCGCCGGTGGCCCG
1	27612772	T	G	chr1_27612772	AX-650170897	GCCTGG(C/T)GTCTCACGAGGCTGCTGCTGATGGGAAG[T/G]GGCCAGTGACTTATATGTCCTGCCATGCTGGTGAG
1	27720639	A	G	chr1_27720639	AX-650170063	ACAATTTCAAGAAAGAGGCAGTAGAACGGAAGCAA[A/G]AAAACAACACAAAACAATGGGTCAGAAATTATGTT
1	27721808	G	T	chr1_27721808	AX-650170064	TGCAGGTCTGGATTGGCAGTTGGTAGGAATTCCTT[G/T]AAGCTATTGTTCCTGGAGGCCCGTTTCACCAGAAT
1	27725756	G	T	chr1_27725756	NA	AATAGGTCTGCTGGTTTTGTTTTAATCACCATTTT[G/T]AATAGCTTATTTCCC(C/A)ATTGAAAATGGTCTCTAGT
1	27726856	C	T	chr1_27726856	NA	GCACAGTAGTTTTAATAGCTTATTATCATGAATAT[C/T]CTTGTGGTTATACTGATTGTTAATGTTCTACCCAC
1	27726951	A	G	chr1_27726951	NA	TAATACACACACAGGTTACTACAC(A/G)TTGGTTATTG[A/G]GTTTTTCATTTACATATTTTCCACCA(C/A)AACACACA
1	27727261	T	A	chr1_27727261	NA	CAAATTAACAATAATAAAACTATAATAACAGAAA(G/A)[T/A]TGCTAGGTCTAGTGATAAATACATTAGAACAAC(A/G)G
1	27728235	T	C	chr1_27728235	AX-650170067	CCAAAACTTTGCACTTAGGCTGTGCTCACATCTAA[T/C]GTCTTTTTGTGATGAAAATTGCTGGACAAAAAAAA
1	27728518	C	G	chr1_27728518	AX-650170907	AGAGTGCAGTGAGATAAAAGTATTAAAGGTTATGG[C/G]GCTATGTTGATGTCCACATCCACAACAACCAATAT
1	27729219	C	T	chr1_27729219	AX-650170069	TTCCCCTGGTGTATTAAAGTCTGTGTCACCCTTAC[C/T]ATGTGTCTTATGTGAATTAGACCCTGA(G/A)CCTTCTC
1	27731326	T	C	chr1_27731326	AX-650170909	TGTATAAGAACCCTATTTCAAGGAGGGAGTAGCGC[T/C]TAGGTAGATGTAATAGGTCGGTCTGCCATACACCC
1	27731741	G	T	chr1_27731741	AX-650170071	ACATTGCTATCTACGAGAATTAGCACTTATCCCTT[G/T]GCAAAACGATGTACCTCCAGCCAGCTGTTTCCCGC
1	27732252	A	C	chr1_27732252	AX-650170913	TGTCCTGCACTTTT(A/G)CCCCCTTTAACATATTTTAT[A/C]ATTTGTAACATGTTTCGCCTTAGCACCTGTGAAGT
1	27734187	G	T	chr1_27734187	AX-650170072	CATTGGCACAGCTTTTCTGCACGCCAGGTTGAGTA[G/T]TGTTGTTTGCCCAGCAGCGCAGCTTAGCT(A/G)CATGC
1	27734427	G	C	chr1_27734427	AX-650170073	TGTTTGTGTCCGTTCAAGTCATGTTACAAGGGTAG[G/C]CTGAATGTCAACAGCTGACTAGTTAGTGCTTCAGC
1	27734687	G	A	chr1_27734687	AX-650170916	CAGCTAGCTAAGTAATGATGCACAAGAGAGCCCTA[G/A]GGCACTTTATTTTGTGTCAAAACATATGTTCAAAC
1	27736028	G	A	chr1_27736028	NA	TGCAGTAGCTGGCCAAAAAAGCACTGACTGGGGCT[G/A](G/A)GGCTCCCCAGAAGTGGGCATACAACACCCATTGC
1	27737120	C	T	chr1_27737120	NA	GGGAAGTGATGGCGTATGTGTGCATGTTATTTTGC[C/T]GAAAAATATTCCCATAGTGCTATT(C/T)AGGCTGTTCC
1	27737879	C	T	chr1_27737879	AX-650170918	TGGATTCAATTAGTGTG(G/A)CTGAAAACTCTGGATGA[C/T]ACTGACTAAAATCTGCCATGGTTGCATGGGCACAG
1	27738769	C	T	chr1_27738769	AX-650170077	AGTCTAGGTAATTATTGGGAAACGTTGGGTTCACC[C/T]TCTGTATTATTCGGAAG(A/G)CCAGACTGTATCTCACA
1	27739487	T	G	chr1_27739487	AX-650174037	TAGCTGATAAATGATTGGCTGTTTGCGTCACACTT[T/G]TGGCATGC(C/A)GCATAATCAAGGGATGTGATGGGCTG
1	28178826	C	G	chr1_28178826	NA	TTGTCAATCTGGTGGCGTTGTTAGTTCCGATCACT[C/G]TGGGCTATAACCCAGAATATTT(T/G)AAGCCTAACCCC
1	28385831	T	A	chr1_28385831	NA	ATATGTGCCTCTCCTCTCTGCATGACTGCAGCTTC[T/A]GAAGAGCAAGGAACGGGAGGAGAGGCTGGAGGACG
1	28541655	C	T	chr1_28541655	NA	TGACACACACACACACACACACACACACACACACA[C/T]ACACACACATACACACACACACACACCGCAGGGAA
1	28889525	T	C	chr1_28889525	AX-650170080	GGAGACGTTGAGATCAGTCCAGTAGACCGTCCACT[T/C]CTCGCCCTCTAGCGCCTCCTTCAGGCCAAAGCGGG
1	28948808	C	G	chr1_28948808	NA	AAATATGCATTCACACGCACAC(A/G)TTCATATATATA[C/G]AGTGGCATACACA(T/C)AAATGGATACACACATATTAC
1	28960125	A	G	chr1_28960125	AX-650170081	TTCCTTTCCCCTAACTTTCTGTGGTTTTCCGTTAA[A/G]AGAACAGAAA(G/A)AATCTTTAAAGCGAATTCATGGTA
1	28962441	T	G	chr1_28962441	NA	TTGGGCATAAT(A/C)GCAAACTTTTCAGCCTACAAACC[T/G]AACATAAACACCAACATGT(C/T)ACTTAATGTTCTGAC
1	28962908	A	G	chr1_28962908	AX-650170082	GATTATATCTTATATACCAAAACACACTTTGACAG[A/G]AAAAAAATGAAATGAAAATGGAGA(A/T)TGCAAACTAA
1	28963792	T	C	chr1_28963792	AX-650170925;AX-650170083	TTAAGCCAATCTTGGTAACGGTGTAACCACTCCTC[T/C]CATGGAAAACACCCATGATATGCTAATGAGCTGTA
1	28964125	G	A	chr1_28964125	NA	TTGCTGGAGGGGCCTAAATGAGAACTTCCAGCATG[G/A]GGCTACGCACATCATGGCGACCAAGCCCAGCACAT
1	28965157	G	T	chr1_28965157	AX-650170085	GCATTAGTCCACTATTAGCTGAACTTTTCTCATTT[G/T]GTTTTTTGGATATTGTTTTGAATTCTAAAATTGCG
1	28965747	A	G	chr1_28965747	AX-650170086	(A/C)TAATCCATATCGATAATTGTAATTAATTGAAACG[A/G]GGTCTCTGAGGTAATGTGCTTCCA(C/T)AAGAGATCTA
1	28966081	A	C	chr1_28966081	AX-99042170	ACATC(G/A)CACCCCTCCCCCTTTTGGCTAATAGGACA[A/C]TATAGTCAAGATAAAATACTAACGTTATTCATGTA
1	28967450	A	T	chr1_28967450	NA	AACGGAAACGTTTTAATTAAGCCAACTCGTTGTT(A/G)[A/T]GTCGTCTCATTGTATCACTAAAATGGCTTTGATTG
1	28968327	T	C	chr1_28968327	AX-650170932	GCTGATCTAAGACATACTAACAAGAAAACTATTCA[T/C]CTGGTGGTGTCTGTTTGAACTAAAATGCAACAGTA
1	28968981	G	A	chr1_28968981	AX-650170088	TAAACTCATTTTAATAAGCCTACTTGCACCAATTC[G/A]GTGGTGTGTGTAAATTTGTCGTTGACTATTTGTAG
1	28969106	A	G	chr1_28969106	AX-99015832	GTTTTTTAAAAAGGCCTGTGT(A/G)CATGTGCGCACAT[A/G]CATGCATATGATTTGGCTGAAATATGTGCACTACC
1	28969545	T	A	chr1_28969545	NA	TAGTGGGGAATGACCTGCGCCCCCCCCCCCCCCCT[T/A]ACTAAAAAAAGGAAAGAAAAATGGATGAAAAAAAG
1	28970147	G	A	chr1_28970147	AX-650170939	CTGATCAATGTTGATGGATAAAAT(G/T)TATAGCCAAT[G/A]TTCTACTTAGTGATACAATTTTTGTAAAGTTTGAC
1	28970386	A	G	chr1_28970386	NA	ACTCAC(A/G)ATAAGTGTGTGTACTCATAAAAATACTT[A/G]GAGTATTACAACAGATTTTTGTCTTGCC(A/G)GGCGAA
1	28970415	A	G	chr1_28970415	AX-650170940	ATACTT(A/G)GAGTATTACAACAGATTTTTGTCTTGCC[A/G]GGCGAAGGAGATTGGCAATAAATAAATCCCCATGT
1	28970518	A	C	chr1_28970518	AX-650170090	ATATGTGGTGCTAAATCCAGCCATTTTTTCCTGGC[A/C]GAACCAACCCCCACAACCAAAAAGTTTCACCAGCC
1	28972645	C	T	chr1_28972645	NA	ACCACTCCCCCCTCTATAGACTAGTGCTTCACCAG[C/T]ATGCACCCCTCCCCCCGTTTCGAACCATCTGTCCT
1	28973004	A	G	chr1_28973004	NA	AAATGTGACGAGGGGGGTAAAAAAAAAAAAAAAAA[A/G]GGGGAAGGGTTGGTACGTGAGAAGGTGTATGTGGA
1	28973644	T	C	chr1_28973644	NA	TGCTTCCTCTGGCTCCCCTCCTCCTGCAGTGACTC[T/C]GAGAATGC(G/A)TTTGTCATTTAATTAACAT(G/A)GACATA
1	28974048	C	A	chr1_28974048	NA	TTTTTTTTTTTACCATAAGCAAAGACTTAAACC(C/A)C[C/A]CCCCCCCACATACACACACACACACACCTCCCTAC
1	28974688	T	A	chr1_28974688	AX-650170094	TCACATGTCCAGGAAGAATCCCAATGGATATATGT[T/A]GCTTTTCAGACAG(T/C)AATGCATAGACCAAACAGATG
1	28975098	G	A	chr1_28975098	AX-650170095	ATCGTAATTGTTAATGACTAATTCATGCCAATCAT[G/A]AAGACACACAAACACAAATGCTGATAAATCAAATA
1	28975845	A	C	chr1_28975845	AX-650169746	TGCAGGAACAAAACGACTGCATTTATAAAAAAAAA[A/C]CACACAATATTTAAATGCACATATACACCAAGAAC
1	28976049	T	A	chr1_28976049	AX-99070978	AGATGAGTAATTCCTGCAC(T/C)TAT(G/C)TGTTAAGTCAA[T/A]AAAATGTATTAGGTGATGGGCTTTTGGACAGTTTG
1	28976346	G	A	chr1_28976346	NA	ACACACCCATACGT(T/A)TGTAC(A/G)GAGCCAAAGCAAAT[G/A]GAAGGGGTATCCGAGAGTAGAAGAGGTGGGGCCCA
1	28978441	A	G	chr1_28978441	AX-650170263	TGCCATGTAGAT(C/A)TCTGATGCCAAAATCAAATTTC[A/G]TAGTTTGCATTTATTCGTTTGAAAACACCTTT(T/G)GT
1	28978583	G	A	chr1_28978583	AX-650170951	GTCATAGTGTTCGAAGGAAA(C/G)GGATGACATGTAGA[G/A]GACATGAACATAAGTGACAGAAGAGCCAAGGAAAG
1	28978658	T	C	chr1_28978658	AX-99161083	GCCTATGAAAAGGAAAGCATTTTCTTGTGTCATGA[T/C](G/T)CTTTGATGGACCAGTTGATCCAAACATGGAATGT
1	28978853	T	C	chr1_28978853	AX-650170096	AGAACCCATACAAAGTTAGCCACATGTGTCACACC[T/C]ATAGAAGGGTGAACACCC(C/T)CCATCCACCCACC(C/A)AC
1	28979154	A	G	chr1_28979154	AX-650170097	(G/A)CC(A/T)TTGAGTGCATGTTTGAAGGTGTCTGTAAATC[A/G]TTGCTAATATTTTTAAAAGAACATTTGATTCAATT
1	28980113	C	T	chr1_28980113	NA	GAGGTGGAACTATCTTGCCATCGTATT(T/G)ACTGATT[C/T]TGCAATACATTGTTGCATTGCCAT(C/T)GTATCGTACT
1	28980138	C	T	chr1_28980138	AX-99030841	TT(T/G)ACTGATT(C/T)TGCAATACATTGTTGCATTGCCAT[C/T]GTATCGTACTGATATGATGTTTGCTCAAGAACAGC
1	28980634	G	A	chr1_28980634	AX-99102587	TAATCGTGCGTTTACTTTAAGGGTTGATACCGCAG[G/A]AGGA(G/A)ATAAAGGAATATTGTATGACGTTTGGGAAA
1	28980639	G	A	chr1_28980639	AX-99096066	GTGCGTTTACTTTAAGGGTTGATACCGCAG(G/A)AGGA[G/A]ATAAAGGAATATTGTATGACGTTTGGGAAAGCTTG
1	28981014	C	T	chr1_28981014	AX-99016285	AGTTTACTGACTTTATGAATGAAGGCAGGCTTCCC[C/T]CTTGACGCCAGCGAGGGGCTGTAACGAGCGCTGCT
1	28982580	G	T	chr1_28982580	AX-650170098	ATATCGTAACATGGGTTGAAGTCGCCTACGTTATA[G/T]CTGAT(C/T)TGTCCTTCCATCGAGAAAGCTGTTCTGAT
1	29004820	A	G	chr1_29004820	AX-99060888	CAACGACATCGCCGCAATGAACGTGAGTGGTGCCC[A/G]TGTGTGTGTTTATGTTGTGGTTTCGTGTGTGTGTG
1	29006038	G	C	chr1_29006038	AX-99008798	CACAAAACGG(C/T)ACAAAACAGCTAGAGGTGGAGGTG[G/C]TTTTAGCATACAGTACTTTTACACAGGTGTGAGTG
1	29008991	C	A	chr1_29008991	AX-650526206	AGAGCAGCAGCAGACGCCTGACGGGGGCCTGGCAC[C/A](G/A)GAGTCCACCCGGAGGAAGTGAGCGCCCAGCCGCT
1	29017970	G	C	chr1_29017970	AX-98993386	TTGGTTCAAAAACAGAAATGGCGACGGAGGTTGTT[G/C]CATCGTAAGTACAACATTGCATAATACTAGTTATG
1	29020018	A	G	chr1_29020018	AX-650170960	TCAGAAGGAGGAATGCCAAACAGTCGAACGTATAA[A/G]GACGAAGAAGAATCAAACAGTCAAGGTAGGCATCC
1	29028287	G	A	chr1_29028287	AX-99081487	AGCATCTCCACGCTGTTCACATTCTCAATGCCGGA[G/A]CGATCTAGA(G/A)TAGAGAAAGGAAGAAAATGAAATTA
1	29028925	C	T	chr1_29028925	AX-99149366;AX-650169707	TGAGGAGGGTGACCTGGTCGTGCTGAGATAGCGAG[C/T]TGAACCCTGGGATGTGTTTGGCAAACTCCACCACC
1	29029312	T	C	chr1_29029312	AX-99119117	TTTGCCCCTGGGGGGCGCTGGTGAGCTGTGGTCCC[T/C]GATGCGACCCCATGAGGTTGCTGTTGTGGACCCGG
1	29042365	T	A	chr1_29042365	AX-99075204	TTCAAGCAGATGGGGGGCGAAGGAATCCTA(G/C)TGAA[T/A]AGCAAGTCACTATTCGGACACGCCAACAAGAGTAT
1	29042430	G	C	chr1_29042430	AX-650170963	GAGTATGG(G/T)TAAGATGGACCCTGTGGTGTCGAATG[G/C]CAACAAGCAGCCGCAGGACGCTGACGATGTCAGC(G/A)
1	29053744	C	T	chr1_29053744	AX-99081232	ACCCCACAGCCAGTTGGACGGTTTTGGTCTCCCTC[C/T]ATTGAACATGATGGGGCAAGAGTGGCTTTTGTGGA
1	29055025	A	G	chr1_29055025	AX-650170965	AGGT(G/A)GAGGTGGAAGAAGGCGAGGCTGGAGAGGAC[A/G]CCAAGACAGAGGACAAGAGCGACCTTGCCGGAGAG
1	29061993	A	G	chr1_29061993	AX-650170967	CCTTCAGCAACACCAACTTCCCCTACTCCCCGGGC[A/G]CTGCGCTGCCCCCTATGTACAACCCCAACCCACAG
1	29150330	A	T	chr1_29150330	AX-650526155	GTGAGTGTGTGCCTGTGCATGTGCACGTGCACTGT[A/T]CAGTT(T/C)TAAAAACCAGGACATGGCCCTGGAGTCAC
1	29150584	G	C	chr1_29150584	AX-650170102	GACAGCCGCCAACACGGTGCTCTTGCACAAACGTT[G/C]TACTACC(T/G)TCACAGA(A/G)AGAGGGGCGGAGCCAAGAG
1	29166355	A	G	chr1_29166355	AX-99086915	AGCCCAGAGCAGACGGACAAGG(C/T)ATTGGAGCCCCC[A/G]CCAGGATCCTGAAGAGGCTACCATCTTTGCCTTTC
1	29169193	T	C	chr1_29169193	AX-650170969	GTGAGTGGTTTGATAGGAAC(T/A)TCATCAAAAACTCA[T/C]CTTTGTCCAGGGCTGGTTTTACTGCCCGTCTCTCA
1	29178378	G	T	chr1_29178378	AX-650170103	AGACAGCCACTGCACTCGTCACATCTGAGTTCATG[G/T]CATTCTTTTCTGTCTTTCTTTGTTTATTTTTCGCT
1	29226138	G	A	chr1_29226138	AX-650170270	TCTT(T/A)GGTGTGTATATCATCTGTACCATTTACAGT[G/A]TATACAAAAGGCTGTGGTGCAGCCACGTATGCACT
1	29557164	C	T	chr1_29557164	NA	ATAAAAGCACACTC(A/G)TGGCCCCCGCCCTTCACAAA[C/T]ACAAAAACACACTCTCACACACACACAC(A/T)CACACA
1	29560273	G	A	chr1_29560273	AX-650170272	AATGAAAGCGGACACGGGCCTGAGATTGGTAGATA[G/A]GACCAAGAATCCAGACATGGGACAGTTAAAAGGGC
1	29793687	G	C	chr1_29793687	AX-650170972	CTTCG(A/G)ATGCCAGTGCAGCTCTGAAGTCATATTTC[G/C]AGAAACTGAACGCCATCCTCACAGAGAAGGTAGGC
1	29854364	T	C	chr1_29854364	AX-650170973	A(G/T)AACGAATCATGATCAGCATGCAAATAAATGCAT[T/C]AGTATATTTCTGACAGAACTTTACCTCATTATACT
1	29860714	A	C	chr1_29860714	AX-99133733	GAGTCCAAGGATACACAATCAGCACTCTGTCAATA[A/C]ATAACACAAAATCGTTTGTTAGACCATCAGCTACA
1	29863243	T	G	chr1_29863243	AX-650169747	AAGCATGGTAAAACTGTGATGGGAGCCCTGGGGGA[T/G]GCTGTCGGCAAAATTGACGATCTTGTTGGTGGTTT
1	29882002	A	G	chr1_29882002	AX-650170105	CTGTCGGTAATGCAGTCGGCATGATGGATGATCTT[A/G]TCGGAGGTCTCGGTCCTCTCAGCGAGCTGCATGC(T/C)
1	29891062	T	C	chr1_29891062	AX-650170106	GATCACACCGACGGCCGTGGCAACGCCACCCATGA[T/C]AGTCCTGCCATGCTTCATCACAGGGGCAGAGCCGG
1	29891119	A	C	chr1_29891119	NA	AGGGGCAGAGCCGGGAGTGATGTCACTCCAGTG(G/A)G[A/C]GAAGTAAGTCTTGGTCTGAGGGTAGACCACCAGCA
1	29891155	A	T	chr1_29891155	AX-650170980	GAAGTAAGTCTTGGTCTGAGGGTAGACCACCAGCA[A/T]CCTGTCCAGTCAAATATTGGTTAGAAAAAT(T/G)TAGC
1	29899788	A	C	chr1_29899788	AX-650170982	AT(C/A)TTTTCTAAGATGGACTACGATACCGTTGGCCC[A/C]AAATCCCTCGCCAGGTAATATCCAGTCCTGTCAGA
1	29919125	G	C	chr1_29919125	AX-99061429	CATAGCAACAGGACAGAGTGTGGAAGGATAGGACT[G/C]GAA(G/C)AGGAGGGGAAGGTGGCCGGAGCCTCACGTTA
1	29921214	C	A	chr1_29921214	AX-99126732	CGTAGTGTAGGCTGTCCGCTGTTGGCATTTAATAA[C/A]ATGATAAGAATGACACACACACACAC(A/T)CACAC(C/A)CC
1	29921241	A	T	chr1_29921241	NA	TTTAATAA(C/A)ATGATAAGAATGACACACACACACAC[A/T]CACAC(C/A)CCCTTTTCACCTCTCATTGTGGAAAACAT
1	29921735	A	C	chr1_29921735	NA	TTTTGATTGGCTAGCTTGCTGCTGGGGGGTGGGGG[A/C]AGTGGTTTGAGTCGTGAG(C/G)(T/C)CTTGGGCATCTGACT
1	29921865	G	T	chr1_29921865	AX-650170108	GAAGTGGAAGCTGGTTGGACAGCGGGCCGTTGGGT[G/T]TCGG(G/A)GACCAACCC(A/G)TGGCTGGCAGTCTGCTGAGG
1	29922154	A	G	chr1_29922154	AX-650526134	GCTCTGGGAAGGGAGGCTCTTGGGCAGCTGC(A/G)GTC[A/G]CAGGCGGACCGGTGGCCTCAGGGTGAGGCGGTCGG
1	29926406	T	C	chr1_29926406	NA	CATCT(G/T)TATTCAGATGGGGGTGGAGGACCAGCTGC[T/C]TAACCTTCAGGGGGCACCCTCCACTCA(A/G)AAATATC
1	30318755	A	G	chr1_30318755	AX-650170109	ACCACCATTTCTGCATCTGTGTGAGAGGTGAAAGG[A/G]AACTTC(C/T)TGTTTTAGT(C/G)TGTCCATCCACCTGTGCA
1	30466881	C	G	chr1_30466881	NA	TCATCATCACACACACACACACACACACACACACA[C/G]ACACACACACACGAACACAGAGACACATGTTCACA
1	30881377	G	A	chr1_30881377	AX-650170110	AATTGCAAAGGATATATACAGATACTGTAGAAAAT[G/A]AACACC(G/C)AATGCCATGCAATGGGAAAAACATCCAT
1	30984920	G	A	chr1_30984920	AX-650170268	GCTGACTGTGTTGGTGTATGTATTTAAACCAAGCC[G/A]CTCTTAGTGTAGTTAAGACCAATCATGTGATGCTG
1	31075359	A	G	chr1_31075359	AX-650170111	ACAGATTCAAGTTGCTTTCTCTGCAGTCTACCACT[A/G](T/A)GTGTGACCGAGATGTAATTACTTGCATTATCAGG
1	31472841	T	C	chr1_31472841	AX-650170987	GCGTCGACAGAATAAGAGCAGTCTTTCGGAGCTCG[T/C]TTCGCCTCGCGCTGTCATATGTAAACCTCTGGTCT
1	31542922	C	A	chr1_31542922	NA	TGGAGTTCTGAAAAAAAAATA(T/A)ATATATATTTTTA[C/A]ATTTTTT(A/T)AATTTAATTAAATTTTTTTTTCATTGT
1	31778277	G	T	chr1_31778277	AX-650170989	GTGGAA(G/T)ACTAAACTAATATAACTTTGTGTGATTT[G/T]ACCATCCTATAAAAAATAAATATACATTCCCTTAA
1	32850161	A	C	chr1_32850161	NA	CAGACGCTTTTATCCAAAGCCACTTACA(A/T)GGATGT[A/C]TACACATTTTACATTTACACTGATGGCACACTGCA
1	33030799	A	G	chr1_33030799	AX-650170992	TGAACAAAACAGAAC(G/A)GACAGTTACTACAG(A/G)CAAC[A/G]ACTGATCTTTATGTCACGAGGATTCTTGATGGACA
2	288726	C	G	chr2_288726	AX-650174687	GATGTGGCGCAGGAAGTGAACCCTCCAGCTCTGAG[C/G]ACTGAGCAGTTATCTGTCAGTAGATTGCATGC(G/C)A(A/G)
2	830175	A	T	chr2_830175	NA	GTGTGTGTGTGTGTGTGTGTGTGTGTGTGTGTGTG[A/T]GTGTGTGAGTCGTTTGTCTCTCTCTGTCCTCGTGT
2	3224165	T	A	chr2_3224165	NA	ATGAACAACCTTGCATTTTTCCAGCCAAATCTGTG[T/A]TGGTCGAGTGGGGAATTT(T/A)CCTTAAATTGTCA(C/T)GT
2	3250025	A	G	chr2_3250025	AX-650173817	TTCAGTCTCCCTGGGTTGTACTGTACATTGTTACC[A/G]TATAAAAA(C/T)TGAGGACATAGAAACAACAACACCCT
2	3932108	T	A	chr2_3932108	NA	ACAGCAGCTTCCTGATAACCCAGAGAGATTTGATG[T/A]GT(G/A)TGCCAGTGTCCTGGGCTCTGAGGGCTTTAACT
2	4640575	G	C	chr2_4640575	NA	GTTGCTTTTGTTCAAGCTAAAGGGGGC(G/A)TGGTTAA[G/C]ATTGCGTCAGGTTACACTTTATGAT(G/A)GGTAAAGCT
2	4779627	A	G	chr2_4779627	NA	TGT(G/T)TGT(G/T)TGTGTGTGTGTGTGTTAGTTTGTATGG[A/G]TGCAGACATACAGCTGCAGTGACTCTTTACGTTTC
2	5057090	A	G	chr2_5057090	AX-650174693	TTATTTGTGCACT(G/A)GTTCATTTT(G/T)CTGTGATTTAC[A/G]TGTATTGAAAATAGTTGTATAACAACTATTATTAT
2	5062715	C	T	chr2_5062715	NA	TAGTGTTGGTACTGA(T/C)CCATTAGTGTTGGTACTGA[C/T]CCATTAGTGTTGGTACTGA(C/T)CCATTAGTGTTGGTA
2	5167950	A	G	chr2_5167950	AX-650173821	ATTCGCTCCCTGACATCTAAGGGCAGCGTCTCAAA[A/G]AGAGCCTCCTCCACCACCAGGCCGC(T/C)GCGCTTTAA
2	5168708	C	T	chr2_5168708	AX-99079303	CAGTGTCTTAAGGGACTTCAGGTCCCGCAGTGACT[C/T]CAGGGTGATGTTTTTTGAGGGGCTGGGACTCAGGG
2	5168906	C	T	chr2_5168906	AX-99122965	GACCTTCAGTGAGCACTGGTTGAGGGACAGCTCCT[C/T]GAGCTCCTCCAGTTGTGTAATGGCTGCTGGGATGG
2	5169285	G	A	chr2_5169285	NA	CGCACATACTCAAAGGAGTACTCTTT(A/T)AGGGAGCG[G/A]TGGAAGAGCCAGTAGGTAGTGTACAGGC(T/A)TATGAG
2	5169443	C	T	chr2_5169443	AX-650173823;AX-650174695	CCCAGTCATATCCTGAAGGTCCATATTGCAGGTGA[C/T]TAATACACGTATCTTGGTGACGAGGGCACTGTTGT
2	5169499	G	A	chr2_5169499	AX-650173825	CGAGGGCACTGTTGTAAGCAATGATGAAGATGAAC[G/A]TGAATACTTTTAGGATGGTCTGGTAGGC(G/A)TATGTT
2	5170505	C	T	chr2_5170505	AX-650174697	GCAAAACTTCCAT(C/T)CGTGCCCCGGACGTCAGACAT[C/T]CACCACGTGGTTATCCCTGCTGAACGCTCAACTTC
2	5170753	G	C	chr2_5170753	AX-99066448	TTTGTATCATATACCAACAGC(T/G)CTACAGTATTATG[G/C]CAGCGAGATATGTGCTTTAGCCCATAGACAGACA(A/T)
2	5171757	A	C	chr2_5171757	AX-99016200	ACGAGCATGACCAAAGAGAGGACGTCCATGAAGAC[A/C]TCCCACCACGGCTTCAGCACACGGAACGCTGGAGG
2	5172265	T	C	chr2_5172265	NA	GACCTCCTGTTACACCAGTCACCTTG(C/T)TCATGGAA[T/C]GAT(T/G)TCTACTGGACATCCACTCAAAGGGAGTGTGA
2	5172802	G	A	chr2_5172802	NA	TTTCAGTTTTCTGGATGACAAAATAATTT(G/A)CTTAA[G/A]TCAGCCTAGGC(C/A)TACATTAGATATATTAAAAAACG
2	5173405	A	C	chr2_5173405	AX-99103209	ATTGTCGCTCTCATCCTTAACAGTGCAGAGCTGAA[A/C]T(A/G)TGTAGTCTACTACTGTCCTT(T/G)AGATCTGATGAC
2	5174221	G	T	chr2_5174221	AX-99152459	CAGTAAGA(T/G)ACAGAAGTCGC(C/T)TTTTTCTTTCCTAC[G/T]TGTCCCCCTCTCTCAAAAACTCAACTGCTGTCAGC
2	5176207	T	G	chr2_5176207	AX-99018379	CACA(C/T)(A/T)(C/T)(A/T)CACATTCACGCA(T/C)AGCAGAGAA(A/G)CCTT[T/G]GTAACCTCTGTATTGTATTTGTAGCTCAATTTCTT
2	5176511	T	C	chr2_5176511	AX-650173827	CCCCCTCAAACCACTGGCCAATCACATGTCCCAAT[T/C](C/A)ATTTCCCTCCAGGCGACGTGTCCAGCAT(C/T)TCTGG
2	5183143	C	T	chr2_5183143	AX-99097537	CACGCT(G/A)GAGCTGCGGGAGCACGAGTTCTCCCCCG[C/T]CCAGAGGAAGAGCAGACGCCGCAGGAAGCAGAAAC
2	5200841	G	T	chr2_5200841	NA	TTATTA(A/G)TTTGTTTGTTGTTTACCTGCACAGAGAT[G/T]ATGTTGCCTCCTCGGCTGTATAGCCA(G/T)CGCCCCAT
2	5372729	T	C	chr2_5372729	NA	TCATATTAGTAGACTAGCTAAGGTTTCACACAATG[T/C]CATTGATTAAAAACAGCTTATGTAGCCAATGAATA
2	5658930	T	A	chr2_5658930	NA	GTGGGTTTGGGTTCAGAACCACAGAGAA(A/G)AGAGAG[T/A]CAGGAGGCAGATCACTCACCTTTCCACTGTGCTCT
2	5703762	G	A	chr2_5703762	NA	TGGGATCCAGAGTCACAGGAGCTGCAGAGAGAAAG[G/A]ACACACACATGAGCTAAACACTGAGTGGTGTGTGA
2	6714627	G	T	chr2_6714627	NA	TGTTC(T/C)TATGTTGATTCGATGTATTAAGGATGGGT[G/T](C/T)ATCCTGATAAGATTTGGACTGAATGAGATATGAA
2	7602368	C	T	chr2_7602368	NA	GGAGAATGAGAAGGAGAGAGGGAGAAGGAGAGAGA[C/T]AGAGGGAGAAGGAGAGAGATAGAGGGAGAAGGAGA
2	7711849	C	T	chr2_7711849	NA	ACACACACACACACACACACACACACACACACACA[C/T]ATATGCACATA(G/C)ACACA(A/C)ACACACACACACACACA
2	8099215	G	T	chr2_8099215	NA	ATTGATCAGAGCTCC(T/C)GAAACCCTCTCTGGATCCT[G/T]CAGTGTGCACTGG(T/G)CTCTGGAATAACATTCAGGAG
2	8933397	C	T	chr2_8933397	NA	CTCAATGATGAATAGCTGTCTGCTTTGCA(C/T)GCAGG[C/T]ACCCAACCCAGAAGGCCAGTGTGAGCTGTGTAAAC
2	9006814	T	A	chr2_9006814	AX-650174714	GTAGTACAT(A/G)TGTATATATATATATATAAACAGTA[T/A]CATGTAGCCTGTGCGTTCTTTTACGCTGGTACAAA
2	9328727	T	G	chr2_9328727	NA	T(G/A)GTGTTGGTGTTTATGGTG(T/G)TGGTGTTTATGGTG[T/G]TGGTGTTTATGGTGGTGTTGGTGTTTATGGTGGTG
2	9446794	C	G	chr2_9446794	AX-650174717	CATTTTGTACATTTTATTGTTTAACAAATTACCGA[C/G]CTCTTGAACACCGTGTCTATCTCAGAGCTGGTGCT
2	9525509	C	A	chr2_9525509	AX-650174719	CACACACACATTTATA(T/A)GAATGTG(G/A)GAGCTTGTCA[C/A]CCTGTCCTCTCCTTAATCACTCCCAAGAGGCAAGT
2	10074090	A	C	chr2_10074090	AX-650174721	(C/T)AG(A/G)GGCTGTGTTCAAACATTCAGCTGTTCCTACT[A/C]TAAGTCAATAATGTAATTCTATCACCAGGATATGT
2	10339441	T	G	chr2_10339441	NA	ATGCCTGTTCAGTGTGTA(T/A)ATATATTTATATTAAT[T/G]AATCAATTTATT(C/T)AGTTGACATCAGTGGACACCAA
2	10744047	G	A	chr2_10744047	NA	AAATTTTTGTAAAATGCAAACAACATTGGCAGAGG[G/A]GTGGGAATGCCTCAAGCAGCACACCCACCA(C/G)AAGA
2	11202262	C	A	chr2_11202262	NA	GAACAGTACCTGTAGTGATGAGATTCCCTGTGACT[C/A]CAGAGAAGAACTACTGTAA(C/G)CCTCTGGGCTGCACC
2	11215793	G	A	chr2_11215793	AX-650174725	ACATTGAGGTTTTTCGG(G/A)ATTTGACCATTGGGAAT[G/A]GCTTTCCTTGACTTTCAATGCAATGCCGGAGCTAA
2	11737953	C	T	chr2_11737953	NA	AGTGCAAAACCACGGCTGTACAGTACAGTTAGAAA[C/T]AATCTCATTCTCTTAACACTGAGATCCAGAGTTAA
2	11870178	C	T	chr2_11870178	AX-650173845	CAATCTATTTTGAGTTGTGCATGCACTCATGGATA[C/T]CTCTCATTATAG(A/G)GGAAGGTGTGTATGTTCTAACA
2	12964063	A	G	chr2_12964063	NA	ACGTTACAGATGTATACATACGCACACATAC(G/A)CAC[A/G]CATAGACACATCATCT(C/T)CCCAAACTATGTGTACAT
2	14585089	A	G	chr2_14585089	NA	TGCTCCAGTTGCTCTTGGGAAAGGCCCTCTGAAAC[A/G]GAGTTATCCCCCATGCCAGGCATCATGTCCTGGGG
2	14739053	A	C	chr2_14739053	AX-650173848	CACTTTTTTTTAAGATCATAACACGCACAAACACA[A/C]ACACACACACACACACACACTGTCACACACACACT
2	14795377	G	T	chr2_14795377	AX-650174734	GTC(T/A)TTGGAAGGCACTGAGACACACCCCAT(A/C)GAGT[G/T]AACTATTAAAAAAGGTTTTAGCAGTACACTGTTGA
2	15145256	T	G	chr2_15145256	NA	GAATGCAGATTTCCTAGTGGTTAGTTTTTAGTTT(T/A)[T/G]TTTTTTT(C/A)TTCAGCGAAACCCATTGTGGCCCTGAG
2	15242003	C	A	chr2_15242003	NA	CCCATATCCTGGTTTTC(G/A)ACGTCTGACAGGCACAT[C/A]TAATCTAATCTCTA(C/G)ATTGTTGAACAGCATAATAT
2	15810642	C	G	chr2_15810642	AX-650173850	TCAGACTAAACACAAGCTGGACTTCACCCCAATGG[C/G]GATAGACCCCAGGTAG(C/T)CAACAGCAGGTCACGCTG
2	15811140	G	C	chr2_15811140	AX-650174736	TTTCTTTTTCCTCCCAGTGATGAAGACAGGAGAAA[G/C]TGGCCTTACAGTTTTCAGACTGCTAACCAAAGAGG
2	15812483	A	G	chr2_15812483	AX-650174951	CTCGTCACATCTCACTCGACAGCAAAAGGAATGTT[A/G]CAATAGATCAAAGGAATCCTTCTGGAAAGCTCTCG
2	15820532	C	T	chr2_15820532	AX-650173853	AGTCGTACAGAAGGTGCCTCTTATCCAGGGGTGGG[C/T]AATTAATTTCCCCAAGGGGCCACACGAGATAGTGG
2	16052241	T	C	chr2_16052241	NA	ACAGCGCAGGAGACAGTGGCTTTCTTATAAAAATA[T/C]A(G/C)CTATATTTATTTACTAAAACAC(A/T)GGGACTCGAA
2	16684567	C	A	chr2_16684567	AX-650173856	CGAATGACCCTGAAGGTTCTCCTCATAGGTTTACC[C/A]TCTCCTCACTAAGCACAGGCTGAGATCGGACAA(A/G)A
2	17091198	A	T	chr2_17091198	AX-650173858	GTCGCGTGAGACAGGATGCTGACAGGAAACAAGTT[A/T]A(C/T)GAGTAGGAGACTACAGGAAGAGGAGACATTAGG
2	17231694	T	C	chr2_17231694	AX-650174743	CTCTCTCCATCTTTCTCCCTCTGAGTTTGAGTATG[T/C]ATGAGGATGTATTTTGTGTGTCATATGCAGCAAAT
2	18909659	A	G	chr2_18909659	AX-650169970	ATGAAGTAGTCAAACAATTGGATGGTCTATGTCAT[A/G]AGGATAGTGCAACTACCCCTGGGTAGCTT(C/T)GAAGT
2	19951262	C	T	chr2_19951262	AX-650174745	CAAAGAGTTTC(C/A)AAGAACTGTCCTTTCATCTTCTT[C/T]AAGAATTGTTGAGATTTGCTACATGGTCAAGGCCT
2	22661860	A	T	chr2_22661860	AX-650173863	AGTCTTGCTATGAACTGACAAAACACAGTGACTAA[A/T]TGTGTGCATAGTAAACCTCTTGGTCCA(G/T)CACTTTT
2	23322723	G	A	chr2_23322723	AX-650173864	TTGCATAACCTTCCCATTGCCATTAAAGCATAAAC[G/A]GTTATCCATAAAGACTCTGTCGAAGAACCACC(A/C)GT
2	23583043	T	G	chr2_23583043	AX-650169969;AX-99067987	TTACTCCGTGCCACCATTTGGCGCTGTGAAACATC[T/G]ATCATTCGCTATCCATATTTACCCTGTAGCATAGA
2	23643146	A	G	chr2_23643146	NA	AAATCAAGATAATCTGTCAAA(T/C)TTACATTTCAGAG[A/G]CGTCCATCACAGAGACGACTCTGCATCAAGGACCT
2	23812276	C	G	chr2_23812276	AX-650173865	CTGGATCATTAGGTTGGATTTTCAGGTACAGTTAT[C/G]AAGTGGCTCAGATCATACAAGACAGGAGCTTCTTT
2	25543928	A	T	chr2_25543928	NA	ACAGATATCAATTTCCAAAAGAAAAATGG(A/T)CATT(C/A)[A/T]TTATGCCTCCCGGCAGTACTATACAAAAGGACTAA
2	25881597	A	G	chr2_25881597	NA	TGCACAAATGGTCAATCTACAGAGACATCAAAGCT[A/G]TCTCTTAATCCCATTAGGTCTGGTTCCTGCCATTT
2	26992424	G	A	chr2_26992424	NA	TGTGGGCACCCTGTGTTCTCT(A/T)TGTTAAGAAACGT[G/A]AATAAAGAGT(C/T)GTTAACCCTAATTATTCTATAACT
2	28146391	T	A	chr2_28146391	AX-650174754	ACAACTCCGGTGGTAGTTGCG(C/G)AACACCCTAGGTG[T/A]GAAAATATTCATGTTATTGTCATCAATAATTGACA
2	28898812	A	T	chr2_28898812	AX-650173869	CTAACCTGTCCTCCTGAACACATTTATGAGTGCTT[A/T]ACACTATCCAAGTTAC(C/A)TTGGAATGTAGAATACAG
2	29278404	A	G	chr2_29278404	NA	GCTGAGGGATTGTTG(G/T)GCGGAAAGTTTCTGTTTAA[A/G]ATGACGGAACAAT(C/T)GACAAAACTAAAGTTGTATGT
2	29697845	A	G	chr2_29697845	NA	GGAAGGAGAGAAGGAGGGAGGAGTTA(G/A)GATGTCAG[A/G]ATGTGGGCCGTACCTGGCTGGTGGGGT(C/A)TCCTAAA
2	29782005	A	C	chr2_29782005	NA	AGTTTTGAAAAGTTTCAAAATGCAGAAGCAATCAA[A/C]CTGTTGAAATCAA(T/C)GAAAGAGTT(T/C)TGAAGAAGTAG
2	29830449	G	A	chr2_29830449	NA	GAGGCGTTCGTGGTTGGCTAGCACCGC(C/T)GGCGATG[G/A]AGAATGATATGTTCAATATGCTC(C/A)TAAAAAAAAAG
2	30061533	A	G	chr2_30061533	NA	ACGGACTGACTGACGGACAGAGGTGTAATCACTCT[A/G]GGCTGACTGACTGACTGACGGACTGAGGTGTAATC
2	30074244	G	A	chr2_30074244	NA	GTGCACTCCAGATGA(C/T)TATCCTTATCATAGCTC(A/G)C[G/A]AAATAACCTCGGGGACAAAATCAGTCAATGCATTG
2	30511902	A	G	chr2_30511902	AX-650174759	ACTTCGCTTGACATTGTCTTGATTGAAGAATCTCT[A/G]AATTAAAAGCGCCTTCTAGGGAATCTGCTGATAAC
2	30618836	T	C	chr2_30618836	NA	AGGCTACCCAAACTCTTAATGTGAAAAAGATGT(T/C)T[T/C]ATTACAAATATTGCAAAAGTTGTGGGGGAAATGTC
2	30789716	A	T	chr2_30789716	NA	AGTTTTAAATGCCGAATGACACTG(A/C)AGAGATTTTT[A/T]GCAGAAATCCAGATGCGGTTTCTGAAAACTTGAAA
2	31364370	G	A	chr2_31364370	AX-650174766	TTCAAGAGTAAAGGAATTCATAAAATT(G/C)AAAATAC[G/A]AATTATTTACAGAGTATACAATATAATCCCTATCA
2	31691148	C	T	chr2_31691148	NA	GCCCTACTTGCAGCCAGTCACAT(G/T)GCAAACGCTAT[C/T]ATTGT(T/G)TGTTGACTGTTTTACCACTTAACTGTTCT
2	31784481	G	T	chr2_31784481	AX-650174768	CATTCAGGCTTACGACAGGCAAATGTTCAGGGCGG[G/T]TTTTGAAGACTTGCATGTTGACCTTATTTTTCCTC
2	31794327	C	T	chr2_31794327	NA	ACTCAGTGGGGT(A/T)TGTTGATGCCACTTGG(C/T)CACTA[C/T]GGTAATGCACTGGCAGATCCACTGCACTCCATCGC
2	31823542	C	A	chr2_31823542	AX-650173879	TAAATATGAATATTCATACTCAAATAAGATACATT[C/A]GGA(T/G)TGTGAATTCTTTTTTCATTAATGTGGAGGAG
2	32572746	G	A	chr2_32572746	NA	AACACCAACGTGTGCAGGTAA(G/A)TTG(G/T)ACATTTCAC[G/A]CACTACTCAGGTACATTAAATGACACACATTGACC
3	550504	T	C	chr3_550504	NA	TTGGCAAACATCGCCGTATGGGCCGACAAGTCTGA[T/C]ATGTGGAAGAAATTAAAAAGGTTGTATTCAGC(C/T)A(A/T)
3	591332	T	C	chr3_591332	NA	TAAGGTAAGAAGTCTAAAACAAAGAAAGTACAG(C/T)C[T/C]GCAAGCATTTTCTTGCCACTGTTGGCTACTCAAGT
3	648813	T	C	chr3_648813	NA	CGAGCTAGCATCTTGTGGCTAATAGAGTCTGTTCC[T/C]CTGTGT(G/A)TAGGTCCC(C/T)ATGGCACGAGCTAGCATCT
3	678994	G	T	chr3_678994	AX-650175988	GTGAGCCACATATTTAGAATATA(A/T)GTT(T/A)AAATTAT[G/T]AATTACCAATTTCACATTTAAGTTGGTGAATTTAT
3	1040605	T	C	chr3_1040605	NA	TTGATGGGGCTCTCGTGCCCCTT(G/C)AG(T/C)TCACCCAG[T/C]GGTGCCAGGGTGTCCGAGTGCCACAGCTTCAGCAC
3	1061919	T	A	chr3_1061919	NA	GACGTGTAGAGTGTGTTACTAGAGTGTGTGACTAG[T/A]GTGACGTGTAGAGTGTGTGACTAGAGTGACGTGTA
3	1062038	G	T	chr3_1062038	NA	TAGAGTGTCTGACTAG(T/A)GTGACGTGTAGAGTGTGT[G/T]ACTAGAGTGTGTTACTAGAGTGACGTGTAGAGTGT
3	1077611	C	A	chr3_1077611	AX-650174452	ACCCCATCCTCAATAAACTGGGACAGAAATAGACC[C/A]GTGAACCCAAGAGACCTGTCATGGAACTCAGTGCT
3	1129319	C	T	chr3_1129319	NA	AG(A/G)GGGTTTCTCAATGCTGCTTGGTATATGTTCTT[C/T]GAGTATCTTTGTGTATCATCAAT(C/T)TTTCCCTGCTC
3	1470020	G	C	chr3_1470020	AX-650175413	TGTTCTGATTCTAAATGTACACATGACATTG(G/A)ACT[G/C]TTCTGATTCTTCTAAATGTACACATGACATTG(G/A)AC
3	1898190	C	A	chr3_1898190	NA	TTTCATTTGGAAACATTTGTT(T/C)TTTGGTATTTGGT[C/A]ATTGTAGT(T/C)AGGAGGCTGAAAAGATAGTTCTATAG
3	2067283	G	T	chr3_2067283	NA	ATGCACCCGAAATAACTTATGTGCGCAGCAATCCT[G/T]AGACGTGATTTTT(A/T)GTTTGGACATGCCTACTAACG
3	2096854	T	C	chr3_2096854	AX-650175415	(C/T)ATTCTT(T/C)ATTATAATCCGTGATTTCACACAAAGC[T/C]AGGGAAATAAATCTGCATAACTGTCATAGCACAGT
3	2454956	G	T	chr3_2454956	AX-650175417	ACAACAATGCATATCTTCAGATCATCCATAGGTGG[G/T]ACTAAATCAGATTTCTGATCATGTGACGACTGTGT
3	3071943	G	A	chr3_3071943	AX-650175419	GCCGGCTGCCACC(A/G)TGTCTCCCATGGGAGCGGGC(G/C)[G/A]CCATAAACTGCAGCCTAGTGCTGTAAAATGCTGTA
3	3124085	G	A	chr3_3124085	NA	(G/A)ACCAGCAGCGGATGGAGGGAGGAAGAGTGAGTGT[G/A]ACCAGCAGCGGATGGAGGGAGGAAGAGTGAGTGT(A/G)
3	3187283	T	G	chr3_3187283	AX-650174461	(C/T)CAACAACGTTTTCATGAGAATTATACGCGTAAGG[T/G]GGTCCTCTGCACCTTAGTGTCACATGACTTTGGAC
3	3464119	C	G	chr3_3464119	NA	GTCCTGGTACTGTGCGTACGCTAAGCGCTCCCACA[C/G]TGACTGCCTATGGCCAGGG(T/C)CCTGGTACT(G/A)TGCGT
3	4083612	A	G	chr3_4083612	AX-650174465	TA(A/C)CATAGAAACAGAAATGACATGGAACTTTTTCA[A/G]AGATCTCTTTGATGTTTCTGGAGAT(C/A)ATGCAAATA
3	4353254	T	C	chr3_4353254	NA	TCCTTGAATCCTACAGGGTCCTTCGGGGAACAAAC[T/C]TGCACCTTGACCGCAATGCCAAAGAGCCAC(G/A)CTCG
3	5302061	T	G	chr3_5302061	NA	TATAAGGTTCAGTTATGACTAGCATAAA(G/T)ATGTAC[T/G]CTATACGGTTCAGT(A/T)ATGACTAGCATAAAGATGTA
3	5543275	C	T	chr3_5543275	AX-650175428	ACAGTGTCATGATCCGGCCTGGTCAATTTAGAGCC[C/T]GATCCATTGCTTGTTGCTTGTCGTGTTGTGGGTGT
3	6025477	T	A	chr3_6025477	AX-650174470	CCC(T/C)CATTTCAGATGAATGAGATGTTAAAATCATA[T/A]TCACATATTTGCAACAGGTTAAGTGAAGGGAGACG
3	6971738	C	T	chr3_6971738	AX-650174472	ACAACCGCATTTATTCGGGGTCAGCTAAGATGCTC[C/T]GT(C/T)CTCAAAGGCTGGCTGAATAGCAGCAGGGTCTT
3	7037486	C	A	chr3_7037486	AX-650174474	ACTTTAATGTTAAATTAGTTGTAGTCACACGTGCA[C/A]CTGCGTTGACTCCATAGACATGCAAATGTAGGCGC
3	7352613	C	T	chr3_7352613	NA	TACTTATTTGTGTTGGTTTAGGCTGATAACAGC(G/A)G[C/T]ACAT(C/G)AAACTGATGAATCTCCAGAGAAGTGAAGCC
3	7352694	C	T	chr3_7352694	NA	TTTTATTTAGTTCTCCCCTTCCCTTTGTTCATTCT[C/T]TCTTACTTCTTTCTAATAATTATTAT(T/A)ATTATTTA
3	7816475	A	C	chr3_7816475	NA	GAAGTTTTTAAAAGGCGGCCGCTTTT(T/A)AAAAAGTT[A/C]TTTTTCCTTTTCCCATAGAGTTGCATGTAAAAAAG
3	8985439	C	T	chr3_8985439	NA	AAGCGCTTTC(C/T)CTCTGTCTCTCTCCCACTGTCTCT[C/T]TCTCTCTCTCT(C/A)TCTCTCTCTCTCTCTCTCTGCCT
3	9303855	A	G	chr3_9303855	AX-650174477	AGACACTAATCATGGTTACCTCCTCGCAGGAGCAC[A/G]GATATTTTTTTTTTCAATCCCTCTTTCTTACTACA
3	9898742	C	A	chr3_9898742	AX-650175437	CTCACTGTCTCCTCTTGAGAGTGTCATAGTTGCAC[C/A]TGTAAACATAAAGAACACACCATGACATGTTCTCC
3	10918217	G	C	chr3_10918217	AX-650174481	CCCCTGGAACCCTGGGCATAGCTTTATAACAGAGT[G/C]TGTAGTGAAATAAAAAA(T/G)CTAATAGATAAACAACA
3	12297623	T	C	chr3_12297623	AX-99158244	CCTCTTCATTCTTGATCATAGCTGTAATAACTGTT[T/C]CCTGGTTGTCACCTCCCACCTGTCCATG(C/T)GGAGGG
3	16009631	T	A	chr3_16009631	NA	CGTTCGCGATTAAAAAACGTGGTCTAAAAAATAAA[T/A]AAA(T/A)AAA(T/A)AAATTAAACACACAGTGTTTAAAAAGT
3	16271502	C	T	chr3_16271502	AX-650175438	AGCTGCACGCCGCAGCAAATTAACTTCACCACAAA[C/T]AAAACGTTAATAAAATATGTCCTGCACCCACTTTG
3	17724636	G	A	chr3_17724636	NA	CACACACACACACACACACACACACACGCACACAC[G/A]CACACAC(A/G)CACACACACACACA(C/G)ACACACACACAC
3	18967339	C	A	chr3_18967339	NA	GTCCAACACTAGCA(A/C)TCTAAGTGGCTAACTACAAT[C/A]TAACTTGTAA(C/A)TGCTAACTACATTGTTGTTTTCAC
3	18978225	C	T	chr3_18978225	AX-99146413;AX-650526345	GACATTGAACTACACTTGCCTTGATTATTTAC(T/C)TA[C/T]ATACTTATTTATTTATTCATTTATTCTTAGCAATC
3	18999558	T	C	chr3_18999558	AX-99130493	GCACATTCAGCAGTATTTCAATTGGTTGTTTTTTT[T/C]CCCCTTCCTGAGCGATACACTATGAGGAAATCACT
3	19017544	G	C	chr3_19017544	AX-99083582	TCACTTTTCTGTGTTAAATGAACTGCACAAATACA[G/C]CTACAA(A/G)AACATAATGAATAGCTGAACAAATGAAT
3	19040038	G	C	chr3_19040038	AX-650175388;AX-650175990	CATGACAGATGATGAGTAAAGCTATGATATGATCT[G/C]ATTTGAATACAGCATACACACATCACTCATGATGT
3	19078871	C	A	chr3_19078871	AX-99090543	GATGCAAGAAGCCAGC(C/T)CTCATTTCAATCCCATCC[C/A]TTTAATCTGTTCGGTTTAATAACTCCCGCGCCCCA
3	19085603	G	T	chr3_19085603	AX-99033583	CACAAGTGACACCCTCTTGCAGTGCAGAATGCTCT[G/T]TGTACGTGTGCAACGCTGTAATGGTTAAACTGTAG
3	19093654	A	C	chr3_19093654	NA	CAGTACCAGGATCTTCTTTTTTT(C/G)TATTTGTTTTT[A/C]TATTTTATTGTGGTTTAATT(G/A)TAAAGCACTTTGGT
3	19102585	G	A	chr3_19102585	AX-650175440	GGTACTTAGGGGACAAGGTGAAGTGAATGTGAGCG[G/A]CCCAGAGACTCCCTTCATTTGCAGTATAACCTGCA
3	19133059	C	T	chr3_19133059	AX-650170675;AX-650169929	CACTGCAAGTGAAGTGTATTACCATGCACAGAAGA[C/T]ACAGGAACAATGTGCCAACTACATGTCGTTATTGT
3	19167046	T	C	chr3_19167046	AX-650174489	TTGTGCAATTATCTGAGTGTGTTTGTGCGTGTGTA[T/C]GTTTGTGTGAGAGTGCATGTATGTATGTGTGTACA
3	19175918	A	G	chr3_19175918	AX-98993528	GGACACACTTCTATGTCTTTGCCTCCCAGCTGTTT[A/G]AATTCCTTTCATTTATCACCTGCAGATGCAGCTCT
3	19194225	T	A	chr3_19194225	AX-650174350	TGTTTATCTACTTTTTGGATAGCTTGACATGACTT[T/A]AGCATAGCATA(C/T)CATAGACAAAAAGCATAGCATAG
3	19229306	C	T	chr3_19229306	AX-650174491	AACAGCTAAAGGAGAGAGGATGGTGTAGAAAGCAC[C/T]CAAAGAACAGGAGAACCCAAAGGCCAGATGAAACA
3	19234976	G	A	chr3_19234976	AX-650174493	CGACAGGATCTAGACTGAGTGACAGGAAGATAAAC[G/A]GACAAACAGGCACACTA(C/T)TAAACGGTCACTAGTCG
3	19337994	C	T	chr3_19337994	AX-99113015	TGACCTCAATGTTAGCATCATGCTCTACCAATTGA[C/T]TGACAGTACTTCTCGCTTGTTGAGACGTTGCTTGT
3	19338771	T	G	chr3_19338771	NA	ATTGATTATTTAGAATGTACTATTAATGTAAA(A/G)AT[T/G]AATGGGGAAACATACGTTTAATATAATTTTGCTAA
3	19399812	A	T	chr3_19399812	AX-650174494	TGAATAAATTACTTTAGCAGAATAATTTCAGAGTA[A/T]AAG(G/C)ACCATACCGTTTGTTAGCTGGCTGTGTGTTA
3	20547173	G	A	chr3_20547173	AX-650174495	ATCTTATCTTATCTTATACGCAGGATAAGGACCTC[G/A]CG(C/T)TGGTCGGGTGGCAGAAACATGCGCTGTCTTCT
3	21262543	G	A	chr3_21262543	AX-650174497	GCATCTGGTGTTCCAATGACACGTACACGCAACAC[G/A]TGTTCCACATGGTTCCAC(A/G)AGTAACCAAGGTGTTA
3	22140925	C	T	chr3_22140925	AX-650174499	ATCACAGAGCCAGTGCAATGCTATCTTCAAATTCT[C/T]TTTGGCCAGCTAAACACCTTTGTTGGACTCCAAGA
3	22386868	C	T	chr3_22386868	AX-650175448	CACGATTGTCTTTCAAAGCTCAGACACAGCAGAAC[C/T]CAATCTCAATCATGATAAAGACTAACACATTAGTC
3	22411528	G	A	chr3_22411528	AX-650175449	GGGCCAG(C/T)(A/G)GCGTTTCTCAGCTGGTGGCAAGGTGC[G/A]CAACAGATCGTGTAGAGTGCGATTAAATCTTTCAC
3	23671499	C	T	chr3_23671499	AX-650174503	TGATCTTTAATGGGTTAAAGGTGGGGTCCGCAACT[C/T]GAC(T/A)(T/C)TGTGTCAAATTCACCTAACTGCTCCTCAAG
3	24078044	G	A	chr3_24078044	NA	GTGTGTGTGTGTGTGTGTGTGTGTTTACACACAGA[G/A]CTCCCTCACCAGTCCGTTGGGCATGGTCTGTTGTC
3	24625176	G	A	chr3_24625176	AX-99045409;AX-650175453	GGTTTCTGCTGTATGGATGTGGGAGAGGGTCTATA[G/A]CTTCTGAAGTGTTGAACAAAGGTAAGGTAGG(T/G)AAA
3	25247182	G	A	chr3_25247182	AX-650175455	GCAGT(G/A)AAATTCTCTGGAACTACATTGCATTATTT[G/A]CTACAGGAATGCAGAAGTACAAAATAAATTCTGAC
3	25431473	C	T	chr3_25431473	NA	GATTGCAGGGGTTTGGCCTTTGTTCACCTCACACC[C/T]CTC(C/T)ATTATCATACACTGAGCTCCAGAGAATGGAA
3	25542500	T	C	chr3_25542500	AX-650175456	TCTCTCCCCCTGCATCTCTCTCTCTCTCTCTCTCT[T/C]TCTCTTTGTACTTTCTGTACTCTGGATGGTTT(G/T)CT
3	26328453	T	G	chr3_26328453	AX-650174507	TAGACTTTTTTTTCTAAAATATAATCAGTGCTGTT[T/G]TATTAACAATTAAATTATAGTAATAAGTTAGGAG(T/A)
3	26616878	A	G	chr3_26616878	NA	A(A/G)CCATTTGCATGTATTAGAACAGTATCCCCTCTC[A/G]TTT(A/C)TAACTCTCAGGCTATAATCTACACGCCCTAT
3	26625012	G	A	chr3_26625012	NA	TGTGTCTCAGAGGCAGATGGTGCCCTACTCACGTG[G/A]C(G/A)TGGCATGGCATCGGCGTTGCCACCGGTGCCCC(T/A)
3	27328770	G	A	chr3_27328770	AX-650175390	ATCAAAATTGAGAAACATGTATGTAAAGATCCTCC[G/A]GTGTGGAAAAAGCTGT(C/T)CAGC(G/T)TCAGACATGACTG
3	27492128	T	A	chr3_27492128	AX-650175392	GACTTTAACTGTCTATCTGGACTCGCAGTGAAACA[T/A]CG(A/T)TTTATCATAGAAATGTTCATCATGTCAGGAAA
3	27933269	T	G	chr3_27933269	AX-650175460	TCACCCAGCTCT(T/C)ATCAGATCCAACTGTTTAATTT[T/G]TGCACGTTTGAGGAGAGAGCACATGTTTTT(A/C)AAGC
3	28032757	T	C	chr3_28032757	NA	CCCAGCCCTGGAGGGAGCGTCTGCCTGTGCTACAG[T/C]GACTTCTTCCC(T/C)GATGTGCACTGCAGGACAAACCA
3	28045827	C	T	chr3_28045827	NA	GAGAGTGAAGCACACCTGGTCCCACCACCTCCTCT[C/T]AGCCCTGCTAAATCCCCCTCTCAGCTGAGGGCATA
3	28205740	A	C	chr3_28205740	NA	TCCTTCCCTGCAGGCTC(A/G)GCGGGCACCGGGGGCCG[A/C](A/G)TCTGCAACCGGACGGCTCGTGGCGCAGACAGCTG
3	28461556	T	C	chr3_28461556	NA	TCAGCTCCTCTGCGATGATAACAACCAGGTATGTG[T/C]CTCATTCCTATATATATATGAAACTCTGTTA(T/A)CTG
3	28706986	A	G	chr3_28706986	NA	TG(G/A)CACACACACACACACACACACACATTTGCAGT[A/G]CAT(G/A)CATTTCCATTATCAAGATACCACACACTGAA
3	28795263	A	T	chr3_28795263	NA	GAAAGTCACACCCAGGGTATCATC(C/A)AAATAAATGG[A/T](T/A)ATCCAGAGGAAAAGTGAATGAGAAAAGCAATGTG
3	28876860	T	C	chr3_28876860	NA	GTAAGAGGGAGGGCCGGTTGGTGATGG(A/G)AGTGG(G/C)C[T/C]GGTATTTTGGACCATCCCAACCTCGTCGGCCCACC
3	29044668	A	G	chr3_29044668	NA	AAACTGTAGGCGCTTTAGTTTGTTGTTGATTGACA[A/G]CAGAGGCTTTTTTCTGGCAACCCTCAAAAACAACT
3	29061775	G	A	chr3_29061775	NA	CCCATGTACCAGCCTCCCCATCC(C/G)GTGGACCCGCG[G/A]CCACAGCCTGAAGCTATCGACCCCATCCAGGTCAA
3	29149039	A	T	chr3_29149039	AX-650175470	TGTTGTCAGAGATGACATTTGAAGGATAA(G/A)GGGTC[A/T]TTTTACAGTTGCATCTTGTGCAGATTAGTTCCATA
3	29227526	T	A	chr3_29227526	AX-650174521	AACTTAAAAAGAATACACAACAGACCTGAAGAGAT[T/A]TTTTTCCATTT(T/A)GTTAATAATCTATTAAATTCATT
3	29423981	G	A	chr3_29423981	NA	GAGGACAC(T/C)GTCATCACGGTGGACGCCAAGTCTGC[G/A]GGGAAGGGCAAGGTCACCTGCACAGTGCTGACTCC
3	29589876	T	C	chr3_29589876	AX-650175474	AC(C/T)AGGGAGTTCTATGCAATAAAAAGGAAA(G/T)AATA[T/C]GTTCATTGCATTGAGTTTGTGGTGCAGACAGGATG
3	29630962	T	C	chr3_29630962	NA	CACACACTTCTCTGTCTCAGACACACACGGTCTGG[T/C]GAGCTTGAGCTGGTGAGGTCTCTCACCTCATCTCC
3	29834916	C	A	chr3_29834916	NA	GAACATTCCACCATTCATTTAATTGGGAATGACA(A/C)[C/A]AGAATGAG(A/C)GGGGATATTGAGCACTGCGTGGGATC
3	29995152	C	T	chr3_29995152	NA	GTGAGGCCACAGGCCGGGGGGAATTGCACGTGGCT[C/T]TCATGCCACAGGAGTGC(G/A)GTCCTGAGTGCCTGGCC
3	30103342	C	G	chr3_30103342	NA	TATGGGA(T/C)GGGCATTT(C/A)AAGCACGCTACCTCATTC[C/G]TACTCACAATAAAAAAAAACATGCGTTTATTTAGT
3	30453866	C	G	chr3_30453866	NA	ACAGACAGACAGACAGACAGACAGACAGACAGACA[C/G]ACAGACAGACAGACAGACAGACAGACAGACAGACA
3	30600446	T	A	chr3_30600446	NA	CACAAGCTAAAGACCGTTCACTCTAACACTCTGA(T/C)[T/A]GAAATAACTG(T/C)TCTAATTATAAGTTTCTGACCTAT
3	30952623	A	G	chr3_30952623	NA	TACCAAAACACGAAGAT(C/T)TGTAATATGACTATGCT[A/G]AATGAAACAAAACCATTGAGATCTATCCGCAAATC
3	31321632	C	T	chr3_31321632	NA	GTAAAGAAGCATGACTCATCTTATAACT(C/T)ATATTT[C/T]A(C/T)TTGTGAATTGTGTTTTGACAAGGGTTTAGGCAC
3	31434703	T	C	chr3_31434703	NA	(A/T)AAA(A/T)ACTTACTCGGGCCCTCTTGACCATATCTGT[T/C]GGAGGCACACCCTCTGCTGATTTCGTTCCTTCACG
3	31754736	C	T	chr3_31754736	AX-650174528	TACCGCAGGGAGTCATAGGAGTCAAAGATGAGATT[C/T]AGCACGCAGGGTGGGGAGGTCTG(C/T)ATACTCTAGGA
3	31924585	T	G	chr3_31924585	AX-99172306	CGGCCATCTTTGAACCTCTTTCGCACTGGGACATA[T/G]GAGTACAGGTTTTAGTAT(T/A)TTTTTTTTTACATTGT
3	31927907	G	A	chr3_31927907	AX-650525986	TGAGCGACTTCAATGACAGACCAGCATGCTCAATT[G/A]C(G/A)TCACACAGTTGCTCAAATACATCCTTAGCTGTA
3	31930075	C	A	chr3_31930075	NA	ATGCCTTTTAGGTAGTTAGCTTGCTAGTTTTGGAA[C/A]AGAACTCCTTATTGCAGCTAAATGGT(A/G)TCTGAGAT
3	31945169	T	A	chr3_31945169	AX-650174535	TGTTACAAACATATGTCATTTTATTAAACCAAAAT[T/A]TTGAACAC(G/A)TTCATGTCACCTGAGAAAAGCTCATT
3	31946789	A	G	chr3_31946789	AX-650526053	GTGGCCAAACTTGCGAAATCGGCAGGG(G/A)TTCAAAT[A/G]CTTATTTTCCCCACTGTATATTAGTGCTGTCAAAC
3	31956020	C	T	chr3_31956020	AX-98993345;AX-98993346	GACACTGTTGTACCATTAGTCATTGTGGTGTTGAT[C/T]TCGTCA(C/T)GCAGTTCT(C/T)GTGAGGTCTTTCTTCACTC
3	31956519	T	G	chr3_31956519	AX-99099506	GGATGACAGAGGAGGAGTCTGGCGTGTGGGGTTGT[T/G]TTGATAACGGAGACATTATAGTGAGATTG(A/C)CAGGT
3	31956632	C	T	chr3_31956632	AX-99096553	GATCAACGCATGCCAAC(G/A)CAAACGTGTGAGTGGGC[C/T]GTAAGACTCATGCATCCCCATCAATTTAACCACAA
3	31957761	C	T	chr3_31957761	AX-650175485	TGATAAAATTCCATTTAGAAATGATTTTATACATT[C/T]ATGAGGAATGAGAAATTTGAGATCGACAGAATTGA
3	31957850	A	G	chr3_31957850	AX-650175487	ACACAACATATTCAAAGACATCTGAGGACTGGATT[A/G]TCTCATATACAGACATTAATTAGGTGACTTCAACT
3	31960939	G	A	chr3_31960939	AX-99108668	CTACTA(C/T)CCACAAGGTAAACAGCCCTGGGTTCTCC[G/A]TGGGCTCTACGTCATTTCTACGGACAGTTAAAAAA
3	31961120	C	G	chr3_31961120	AX-650175991	TATACTTATTTTGTCAATCTGAGACAT(T/A)T(G/C)GCCTG[C/G]TTTCTTGCCGTTCTTATCTCCAGATTCTTCCAGAA
3	31962259	C	T	chr3_31962259	AX-99121606	TGAATCTCACGTCCTTGGCTATGCGGTGGTAACTC[C/T]AACCAGCATCAAAAAGGGCCTTTATTGGAACCTGT
3	31969567	T	A	chr3_31969567	AX-99069975	GTAAAAACTAACTGATCTGAATATATAATATTCAT[T/A]TATATTCATCACTACAAATTATTACATCCTCAAAT
3	31970608	G	T	chr3_31970608	AX-650174543	TATCTCCAGAATCTTCCAGAAGCTTGGGATCATGT[G/T]TCCACCCTCTTGATAGTGAAACCCACACTGTAATA
3	31971714	T	A	chr3_31971714	AX-650174545	TGATTTTTGCATTACCCCTTAGAAAAAAGATGACC[T/A]CAAGCCGCAAGCATCAT(C/T)TGAAGGTAAATCCTCAT
3	31981379	A	C	chr3_31981379	NA	GATTGACAAAGTCGA(T/C)GAGGAGAGATACGACGCAG[A/C]AGGCAAAGT(G/T)ACAAAGGGAGCAAAAGAGGTGATTT
3	31987858	A	G	chr3_31987858	AX-650174391;AX-650175332	TGCTTGCAATTGCTGAAAAGCGGATTGAACAGGAA[A/G]CGGCTGATGTTATAGCTGCAAAGGCAGCATAC(C/A)TG
3	31994711	C	T	chr3_31994711	AX-650174392	CAGCATACATGAATGAGAACTGCCCAGAGCTCTCT[C/T](T/A)TCCCAGTGGGGTGGAGGAACTACAGGT(G/A)GGGCAA
3	31994712	T	A	chr3_31994712	NA	AGCATACATGAATGAGAACTGCCCAGAGCTCTCT(C/T)[T/A]TCCCAGTGGGGTGGAGGAACTACAGGT(G/A)GGGCAAG
3	31996154	C	T	chr3_31996154	AX-650526224	ACTTTTCAAGATGACAGGCTCTGCCT(C/T)ACCTGCCT[C/T]ATATGACCGCACGTCCCTGTTTCATAGGCTACTTT
3	32000638	C	T	chr3_32000638	AX-650175497	GTAATCATCAAATCAGATTATGAGCCAGACATCCA[C/T]GTCATATAGTACACAAAGTCAACTTCATTTACAAT
3	32002353	G	A	chr3_32002353	AX-99003531	AGCGGCTTGAAGAGGAAGCGGCTGAACTTATAGCT[G/A]CAAAGGCAGCATACCTGGAGGAGAACTCCCCAGAG
3	32003084	C	G	chr3_32003084	AX-650175500	GAGCTACATGCGAAGATTGACAAAGT(C/T)GATGAGGA[C/G]AGATACGACGCAGAGTCCAAAATAACGAAGGGAAC
3	32006913	C	T	chr3_32006913	AX-650174549	TACTTTATCTTCTGCCTGATGAGGTTTTGAAATAT[C/T]CTAATTCATCAAGCTCTGGTGCTTAGCCAAGTGAC
3	32007082	T	A	chr3_32007082	AX-99154431	AAAGAAATGCTCACCGGGGCCTTCCAAAAAAGCAA[T/A]CACCATAACC(A/C)TACACTAGGCCAGTAGTCAGGGCC
3	32007134	G	T	chr3_32007134	AX-99072216	TAGGCCAGTAGTCAGGGCCATTTTAGAAAAATCTT[G/T]ATATTTATTTATTTATTTT(T/G)TAA(A/C)GCTAAAAGAGT
3	32008206	T	A	chr3_32008206	NA	GAAACTGTGCAAAGAGCTACATTCGAAGATTGACA[T/A](A/G)GTTGATGAGGACAGATACGACGCAGAGTCCAAAG
3	32008207	A	G	chr3_32008207	AX-650175505	AAACTGTGCAAAGAGCTACATTCGAAGATTGACA(T/A)[A/G]GTTGATGAGGACAGATACGACGCAGAGTCCAAAGT
3	32008374	T	A	chr3_32008374	AX-99035451	CTCAGGTTGAAGACCTGTTGTTCAAGGT(A/T)ACAGAA[T/A]TGAAGGGTATGAAGAAGCCAGCTCTGAAGAAAGTG
3	32010418	C	A	chr3_32010418	NA	TCCTTTCATCAAGTTGTCAACA(A/C)AAGTGTGAAATC[C/A]TATTTTG(C/A)AGTTTTGTACCAAGACTGTCTTGAGCA
3	32010426	C	A	chr3_32010426	AX-99100429	TCAAGTTGTCAACA(A/C)AAGTGTGAAATC(C/A)TATTTTG[C/A]AGTTTTGTACCAAGACTGTCTTGAGCATTACAACA
3	32013654	T	C	chr3_32013654	AX-98992666;AX-650175509	GCCATAGGCCTCATTTGGCAATATAATAATAAACT[T/C]TCAAATCTTTCCAGGTTGGAGACGCTGTTGGTGAC
3	32014002	C	T	chr3_32014002	AX-650525988	TTGTTCCTTTTTTCCTCTTTCTTTGTTTGTTTGTT[C/T]AAAAGTCTATTTGGTGT(A/C)A(T/C)TCATCTGGAATTTAG
3	32014120	T	G	chr3_32014120	NA	TAGCCCAGATATTTGTTTTTTGG(G/A)TTTGATCCTCT[T/G]TTATCCCAAAAATCCTGAAATGGTGAGTTCCTTTA
3	32027028	A	G	chr3_32027028	AX-650174555	TTTCCTTTTACCTCACCAGCAAAAAGATGACCTCA[A/G]GCCGCAGGCTTAATCTGAAGGTAGGCC(A/G)AGGCAAC
3	32027203	A	G	chr3_32027203	AX-99091106	AGCGCTTGCTGGAGGCCGAGGCTCAGCAGATTATT[A/G]AGGAGAGGGAGACGTACATGGCCCAA(A/C)ACTGCCCT
3	32027475	T	A	chr3_32027475	AX-650174558;AX-99036122	GACTGAAAAGGAGGTAAAATGGTTGAATTCCCCAA[T/A]TACCATTCTTGAAATTTGTCTCTGACCAGAGG(T/A)(T/A)A
3	32054433	A	G	chr3_32054433	NA	TATTCACTATAGTCAGTGTCCATGTACAAGTGT(C/G)A[A/G]TGGTCTGGTT(T/C)ATTCACTATAGTCAGTGTCCATGT
4	287864	G	A	chr4_287864	AX-650175513	TTTCCCCTTT(C/T)CCCTCC(A/G)CACACTGTAGCCTTAGA[G/A]TACACCGTTTTCAGTTCAGTAAAACTGGTGTTACA
4	345822	G	C	chr4_345822	AX-650174560	TAAGCGTATGCCATTAGGGTGTGTAAAGCTGTAAA[G/C]AGTTA(G/T)ATGAGATGCTTAGTTAAAAGCTTCTGAGG
4	668779	C	T	chr4_668779	NA	TTCAGTCTTGAAGAATTCAAATGGTCAAGACAGGG[C/T]AACCTCAAGGGTCACCCCAATATTCAGGACCTGGG
4	906233	G	A	chr4_906233	AX-650174564	TTGTAGAAGCATCAGAGGTTTCAGAAGGTTTACAT[G/A](A/T)TATGTACATATTACAAATACACATTTTAATTTTC
4	1114252	G	T	chr4_1114252	NA	TCTTCCCTTT(C/T)ACCACTTTTAGCTTAATTTC(T/C)TCC[G/T]CACAGTTCATTCCCTCATTCCAGAGGTTCTTTACC
4	1314357	T	A	chr4_1314357	AX-650175519	CCGAACCGAAGTCATACTATAGTGTAAATGTTTGG[T/A]TTGTATACCGTGGAAACCTCTCGTCACCGCAACTC
4	1910501	C	T	chr4_1910501	NA	ACAATAGTTTAAAAGCTACATCACAAAGACAAAGC[C/T]TAACTGTACATATTTCACAGTGTGCTATCCTTACA
4	2048682	T	C	chr4_2048682	NA	GAATATA(T/C)ACAATGAATTATGACCCAGAATGCCAC[T/C]GATTTGCTTACCAGCGACACAATC(A/G)TGCATGCTTT
4	2550091	C	T	chr4_2550091	NA	CTTTTTC(G/A)TCGGCCTCCACTCCAGCCTTGCACCCC[C/T](G/A)CTGCCCTGCTCTTTGTCCACCTCGAGAACTGGCA
4	2592795	A	G	chr4_2592795	AX-650175266	AGAAGAGACACAGGCCTGAGCCAGTATATTAAGGT[A/G]GACTTCAGAAGCA(A/T)ATTACCCAGTCATTTTTTT(C/T)A
4	2761352	A	G	chr4_2761352	AX-99047818	CTTACGACCAGGACGTTCATCGTAACCAGCAACGT[A/G]GCAC(C/T)TTCCATACTTGTACTCCTCCACATTTGTTG
4	2761357	C	T	chr4_2761357	AX-650175992	GACCAGGACGTTCATCGTAACCAGCAACGT(A/G)GCAC[C/T]TTCCATACTTGTACTCCTCCACATTTGTTGCGTCA
4	2814716	C	A	chr4_2814716	AX-650175993	ACACACTGGCACCGACACAAACACACACACTTGGA[C/A]ATCTTTTACTGTATACATTGTCATTTACAATTGAC
4	2825314	C	G	chr4_2825314	NA	GATGCAATGT(T/C)CTTACGACCTTCTCGTTGACCTTC[C/G]CCTGCAGAACAAGATCCAAGGGATGGTGTTCGATT
4	2946680	T	A	chr4_2946680	NA	ACAAATACCTTTCAATTCATAAATTAACAAAAACA[T/A]TTTTTTTTTACAGCCTGCG(T/C)CACAGAGTAGGACAA
4	2956727	T	C	chr4_2956727	NA	ACAACT(T/G)AAATATAGACTGTTCAATTCATTTGACA[T/C]AATGTATAGCAAAAGCACA(T/C)CACAACATACTAGAA
4	3046622	A	G	chr4_3046622	NA	CTTCCACACAGCCCCTGAGCAGAA(G/T)ACGTCAGAAA[A/G]GCTTACAGCTTGACATT(C/T)GTCTTAATAAACAATAG
4	3424294	T	C	chr4_3424294	NA	TAATTCTAGTTATAATTCCAATTCCAATTCCA(G/A)TT[T/C]TAGTTCTAGTTCTAGTTC(A/G)AATTCTAGTTCCAATT
4	3676282	A	T	chr4_3676282	NA	AGGCATTTT(G/C)ATGAGCATTACATTAATGGAATGAA[A/T]GGCCT(A/G)TCCAGGCATGTTTTACCCCCCCCCCCCCC
4	3964911	T	A	chr4_3964911	NA	TGTATACACATTTTACATTTACAC(C/T)GATGGCACAC[T/A]GCACATCAGGAGCAATTAAGGGGTTCAGTGTCTTG
4	4055571	A	C	chr4_4055571	AX-650174568	ACAATGTGGGTAGCATCAAGTAGGTGTAGGCTTTG[A/C]CACATTTTTGAACATCAT(G/A)ATAACATTATA(C/A)ATGA
4	4078955	G	T	chr4_4078955	AX-650175523	(T/C)CCTTATAACAGTA(A/T)TCAAATGAGCAGACTGGTTT[G/T]ATCCACTGATAGTCCTGTATCCTTGAGTGCATAAT
4	4147546	A	C	chr4_4147546	NA	CATATCAATATGGAATTGTATCCTGTCTTGGTAGA[A/C]AGGG(A/G)TAGAAATAACAAGAGGAACAGAGAGGAATA
4	4364260	G	A	chr4_4364260	NA	ACCCGACTCCCA(T/C)ATTTACCAAGACCAACACCATC[G/A]TGTGAATATAATGATGGTTGTTGACATTTAAAACG
4	4450040	T	G	chr4_4450040	AX-650174571	TGGAAAAATATTGTCATGATATATTTCCATGTACT[T/G]ACAGTTAC(C/G)CTCTTTCAGAA(T/C)GATAAAACCAGAGC
4	4507349	C	T	chr4_4507349	NA	CCATGACACCGTTATGAGCG(A/G)CGC(G/A)ATATTTAAAT[C/T]CCATGCATTTCAATGGGAGCCAAGCCATTGTGACG
4	4518138	A	T	chr4_4518138	NA	AACTCCAATCTACATGAGCACCCTGACCCCAGGGG[A/T]AGC(G/A)CAAACACTAAAACATTCCTCAAAATAAGATA
4	4536953	G	T	chr4_4536953	NA	CTGCACTACCTCTGAAAC(C/G)AAATCATATAATCTTT[G/T]TATTATTATTATTATTTGTAGTAGTAGTAGTAGTA
4	4981463	C	G	chr4_4981463	NA	ATTAGAAGAGTATGAGTAGGTGTATCACTGCATCA[C/G]TGGAGTATGAGTAGGTGTATCACTGCATCACTGCA
4	5137579	G	A	chr4_5137579	AX-650174579	TACAGGGCCTACTGTATATGTAATGTACAATGTCG[G/A]AAACCCTGTGGTAAAAGAA(G/A)TAAAGGTAAAGAAGT
4	5175355	T	C	chr4_5175355	NA	GCCATATTACGCGTCCCCTCCCCTCCCCTCTCCTT[T/C]ACAAGACACACTGAGGCGCTCACCTAAAGCCCTTG
4	5219092	G	A	chr4_5219092	NA	TTGAACTGAT(G/A)TTT(C/T)GACTGAATGGCAATAACAAG[G/A]AACGTCACAAGTCACTGGCTAGCTAGCGTTAGCTA
4	5235442	A	G	chr4_5235442	NA	GTGAG(C/T)GAATGTGTGTGTGTGAGTTGTGAGTGAAT[A/G]TGTGTGTGTGAGTTGTGAG(C/T)GAATATGTGTGTGTG
4	5482132	G	T	chr4_5482132	NA	GATGGTAATGTCAATTCAATTCAGTAATTT(A/C)ATTT[G/T]AGTT(A/C)ATTTCCATCTGGGTTTGTGTTTTCAGAATG
4	5959924	T	C	chr4_5959924	AX-650174583	GTACCCATGACTATAACTCTATTTGTCTTTAACTC[T/C]AGGATCT(C/G)TAG(T/G)ACCCATGACTATAACTCTATTTG
4	6368858	C	T	chr4_6368858	NA	GTGTG(C/T)GTGTGCATGTGCGTGTTTGTGTGCGTGTG[C/T]GTGTGTGCCACTGGGAGAGCCTTCACAGACCTCAA
4	6830231	C	A	chr4_6830231	NA	AAAT(A/G)TAGTGACCTCACCGATATAATAAAATATCA[C/A]AGCTTTGGATGACCAATTCACTTAATTTCTCACAA
4	6997599	T	A	chr4_6997599	NA	GTA(A/G)CATCATTTGTAGTAGCTACAGCGATTTGTAC[T/A]GTAGA(A/C)ATTTAGAAAAACTAAAACTTGCAGCACCG
4	7162006	A	G	chr4_7162006	NA	TATCCACTGGCAACTGACAGAGATACACCCCACTT[A/G]CTTT(T/C)AGCATTTTTTTTACATTTCAGTTTGGCCCT
4	7304599	G	C	chr4_7304599	AX-650175540	CTTTCAGCGGGAGAATATTAC(C/T)ATCGGCGTCTAAT[G/C]ATAGTCTTCAGGGTACCTGAGTCATGACTCAAAGC
4	7365672	C	T	chr4_7365672	AX-650174591	ATACACAGTTTGTATGAGCTTGTAAAGGCAAATGA[C/T]AGAGTATGTCAGCTAGTTAGGCTGAAAAGTATGTA
4	7779459	T	G	chr4_7779459	AX-650174593	TTTGTTACTGTAAGTACTCCATACACTTACACTCC[T/G]TTCCGTAAATTCTTGCTTTT(C/T)GACGGCAGGGTT(C/T)G
4	7832797	A	T	chr4_7832797	NA	GTGTGTGTGTGTGTGTGTGTGTGTGTGTGTGTG(T/A)G[A/T]GTGTGTG(T/A)GTGTGTGTGTGTGTGTGAGTGTGTCTC
4	8219413	C	T	chr4_8219413	AX-650175401	GCCCCGGCTGAACACAATGACTCATCAGTTTTTTT[C/T]CCCCCACATGCTCTTAAATTAGGGCACACGCTTCA
4	8402779	A	C	chr4_8402779	AX-650174595	AGGTAGGAGCTATTACTGCGCACACTTGTGTAGGA[A/C]AGGACTGAGTCCCGGTTGCTGTTGCATTCACTAGG
4	9210749	C	T	chr4_9210749	AX-650175544	TG(G/T)ATCTGTGTTAGTGTGGCGTAGGACCTCATTTT[C/T]GTGCAGCACAGGGAGTGTGAGCAGCAAGGCTCCGT
4	9213021	A	G	chr4_9213021	AX-99054208	AGGAAGCAAAAACAGTCAAGAGGGCAGAATTCAGC[A/G]GCACAAAAATATGAGCAAACTGAGAGC(C/A)GATGCGC
4	9237563	C	T	chr4_9237563	AX-99143534	ATCAACAGCAACATCTTTTACTAGCAC(G/A)CATTTTT[C/T]CAACTGACCTGACGATGAGGATTCCGATTCTTTTC
4	9325655	C	A	chr4_9325655	AX-650174600;AX-99015706	CCACGACTGCTTTAGGCCCTTTCTTTGTCCTCCGC[C/A]AACGGCGTTTCTTACTGATGTTTATTCCAGTTCTA
4	9329596	C	T	chr4_9329596	AX-650174602	GGTCACACACTCTTTTCTAAGTGGTTATTTATGTC[C/T]CACAGACAACA(C/A)CTTGTCAAAATGGTGTGAAAGCC
4	9329801	G	C	chr4_9329801	AX-99014878	TGTG(T/C)GCG(C/T)GCGCTTGTGTGTATGTGTGTGTGGGT[G/C]GACGACTGTGTGCCTTCTGTGTGGGTCCTGATTAC
4	9330095	T	C	chr4_9330095	AX-650175547	AAAAAAAAGAAATACTAATGAAAATTTGTGCTTTT[T/C]AAAACTTGACACTTATTCCTGGCTCTTCAGGTCCT
4	9332460	A	G	chr4_9332460	NA	ATACCGTTGTCTATTACT(G/A)CCACAGATTTCATTCA[A/G]TTAAATCAGCATTTCTGTACGATTAAT(T/A)TAGTCTA
4	9333631	A	C	chr4_9333631	AX-99137339;AX-650175548	ATTATTCAAGTCGAACGTTTAACATAAACTAGCAT[A/C]GCGATAGCTAGTTAGAAAGATGGAAATGGAAAC(G/A)G
4	9334753	C	T	chr4_9334753	NA	TGTGGCAGTGGGTCAGAGCACAAAACACCCC(G/A)CCC[C/T]CTCTTATTCTGTCTGTCTCTCTCTC(T/C)CCCACACAC
4	9351243	A	G	chr4_9351243	AX-99087940	GTAATCCTCTTTGCCTCGCATCTTAATTTTGTATA[A/G]TTTTGTGGAAAAATTCCATAGCGTCATATAATGAC
4	9366413	T	A	chr4_9366413	AX-99124911	CCTTTTTGTTCACTTATTTCTCTCTCATCCCACTT[T/A]CATGTTTTCTTTTCGTCCAATCTTTT(T/C)TATTCCTT
4	9412919	A	T	chr4_9412919	AX-99038748	ATTTTGCTCT(T/C)TATCTTCAACCAACGACTTGTCAC[A/T]TTCCAACTGCAGGATCCCTTCTACTTGTCAGATGA
4	9416776	T	C	chr4_9416776	AX-99165542	TGGT(T/C)ATAGCTACACAATACGATTCAATACTGCTA[T/C]TATGATCTTCTCAGCCAAGATTGTGGGTCA(T/C)ATCT
4	9417352	C	T	chr4_9417352	AX-99079778	ACCCAGTGGATCTACAACTCTGGTCTCATATCACA[C/T]TGGTCGTGTGGGAGCTGTGCTGGAACTCTGTAAAA
4	9418870	G	T	chr4_9418870	AX-650175552	(G/A)ACGTTTAAAATGCGTAGCATTCCAATGCTGCAAT[G/T]CTGCAAACAAAGACTAACAGTTTTCATTACTGGCA
4	9420615	A	G	chr4_9420615	AX-99142614	TTATCTTTCTCAACGGTCCCACACTGGCAAAAAAC[A/G]CGCTGGTATTTTGAGGGTCTCCT(G/A)CCAGGCTGGTG
4	9421229	C	G	chr4_9421229	AX-650526130;AX-650525994	TGCTGTGTGCAGTACATGTGTGTGTCTCTCTCTCA[C/G]TCGCTTGA(A/G)ATAAATTTAGAGCGGGAAAGGCTGTT
4	9439710	A	C	chr4_9439710	AX-650174614	CAGCACTTTCCAACCAACAAAGACTCTCAAACACA[A/C]AAATCTGCAT(G/T)AGCAA(C/T)AGCCTGCTAAGAACAGCT
4	9450565	G	T	chr4_9450565	AX-650174616	AGCTACAGGTATTTTCAACAATGTTTCAGCCCTTG[G/T]TTGCATAGTGTGGCACTGATTGTTTCCCCTCCAGT
4	9606250	A	G	chr4_9606250	AX-650174617	AATAATGGTTGTAAACCAGTTAATCCACCATGCAT[A/G]TGTAGGA(T/A)AGTATTGTTCAGAAACGTA(C/A)TATGCAT
4	9651948	T	G	chr4_9651948	AX-650175554	T(T/A)TGATGGATTGGCAACTGTTAGTGAAATATTTAT[T/G]TGTCTGTTGCTTCTATGATGGTGATCTATTTGAAC
4	9691997	C	T	chr4_9691997	NA	CTAGTTTGCTTTGTATTGTTTAT(G/A)AAACATTTAAT[C/T]ACTGGGTTAGCACA(A/G)CCACAATACTTACTTGTTGC
4	9698617	C	T	chr4_9698617	AX-650174620	GCAGGAGTCTCCAGGAACATTCGCTCCGTCATGCC[C/T]TTCTGTGGTGAGGAGGGCACTGCTGTAGGAAAGAC
4	9703621	A	C	chr4_9703621	AX-650175557	TATAGAACTCAGGTGCAGGTGCATTTGTTGCTCTT[A/C]AACTCACATTTTCTTCCTTCTCTCCTTGAGCTGTT
4	9712534	C	A	chr4_9712534	AX-650174624	TCAGCCTGACCTTGGTGGGCTGTGTGGAACCTCCA[C/A]TACAGAGAAATCGAACACAATGGAGGTGGGCTGAG
4	9730932	C	G	chr4_9730932	AX-650174626	TAGCAATTGGCATTGACCACTATGGAATTGTTCTA[C/G]TTCCTACTAATGGTGCAAGG(T/G)GATATATTTGCCTG
4	9732140	T	A	chr4_9732140	AX-650174627	TGAGCAGTAGGCGGGCGGAGCCAGGCTAAATAGAC[T/A]ATATTCTACGATGGTAGAAATGAGTGTTAGTTTTG
4	9736213	T	G	chr4_9736213	AX-99004628	TTCATGATAGTGACACTAAGGAATTCCTC(G/A)GTGCA[T/G]CAAAATATGTGAAATCATGAGTATTTGTTTGTCTG
4	9761565	A	C	chr4_9761565	AX-650175997;AX-99104082	CCTTCCCTGAAACGCATTTACCTTATGACTCACAT[A/C]AAATCGCGCAAGACAGTAAGCCTCTGCAACGACAA
4	9774605	A	C	chr4_9774605	AX-650175998;AX-99052364	CCTTTGTGTTGCAGGCGTTAATGAGGGAATAAGAG[A/C]TTGCCGTTTAAAAATAGCCTGGTTTGATCCACTCA
4	10032422	C	T	chr4_10032422	AX-650175424	TGAGTGCAGGGAAACACACAGTTGCAGACCAC(A/T)CC[C/T]ACATACATACAAATCATGTTCAAATAGTACACATT
4	10225983	G	A	chr4_10225983	AX-650526170	AT(G/T)AATGTGTGTGTGTGCCTGTAGGCTGAACAGCC[G/A]TCGTATGAATGAATGAATGAACTTACAGGACTGTT
4	11027587	G	A	chr4_11027587	AX-655302966	TCTGGTCCAGCAGGTCACCTCTACCCCCTCCAGCT[G/A]GAACAGGAGGAGGAGGAGGATTGGAAGTAGCTGGG
4	11072467	G	C	chr4_11072467	AX-650176000	TAAACCT(G/A)ATTAATATCCTCAGGGGTCTGAAGCCT[G/C]TCCCTGATGAAGAGGTCATGCAGCTTTACGGGGGC
4	11149615	T	A	chr4_11149615	AX-650175406	CAGAAGGTTGTTGTTATAAAATTGTTTCTAATTAA[T/A]ATTCCTTGTGAAAT(T/G)ATTGACTTGTTCTGGGTAGT
4	11171455	G	A	chr4_11171455	AX-99021543	TGCAGCAGTATTTCAGTAGTGGTAGTATTAGCAAA[G/A]CAGT(A/C)(T/A)GTGTCAGTCAGTGCATGTAATAATGCTTC
4	11173830	T	C	chr4_11173830	AX-99128113	TGGGGGGGGTAAGAATGTATTGTTA(C/G)TTGTGTCAT[T/C]GTGATCAGTCCTGTAGTCCTTACTGCTTGGTAACT
4	11181395	C	T	chr4_11181395	AX-650175408	TTAGAATAAAAACAGGCCTGACGTGCCGCCGACGG[C/T]GCAGCTTAGCATCAG(G/A)GAAGCCACCCGGATTATAC
4	11182804	C	T	chr4_11182804	AX-650525991;AX-650174628	AGTGGGAGGCAAGAGGAAAAGAGAGAGAGGGAGAG[C/T]GGAAGAGAGAGA(T/G)AGAGAGAGAGAGAAGGTAGGAG
4	11190663	C	A	chr4_11190663	AX-99008935	CACATTTAGTTTTCAGAACGAGGAACTGGGTTTTA[C/A]GAGCTTTGGCATTC(G/T)GGTCAAGGACCCGCGCGTCT
4	11194941	C	T	chr4_11194941	AX-650175562	GGGTTCGTCATCGTCTCGTC(C/T)GTCTCCAGGCCCGA[C/T]GCCGGCACCACGTTCGGTAAGTGGATGATGAAGAG
4	11196848	G	A	chr4_11196848	AX-98997307	T(G/C)TGTTT(A/T)TCCCTCTTCCATTGTGTGTTGTGGCGT[G/A]TTAGCTTTTACCTTGTGTGTTTGTGATGCCAGGTG
4	11198786	A	C	chr4_11198786	AX-99126204	GGAGAGCAGACCTTTAAATCACTGCCAGGTTTAAC[A/C]AATCACAATGGGTGTGTGAGTTTGTGCGGGTGTGT
4	11199810	A	G	chr4_11199810	AX-99061949	CTGTATGTGTTAGTATGTATATATAGAAGTAGTTA[A/G]TATGCATGGGAGAGTGTGTGTGTTTGTGGATGTGT
4	11200675	C	T	chr4_11200675	AX-99097035;AX-650170676	CATACATATACTCTATGTTCACACACCGTGATGCA[C/T]AACACTGAAACCCACATGCACATATAATTGCTAAA
4	11200738	C	T	chr4_11200738	AX-650175564	TTGCTAAAAACGACAGTATTTTTATGCTGATACTG[C/T]GCCTTGCAAATATTCCAGACACGGGTCATCGA(T/C)GG
4	11202669	C	T	chr4_11202669	NA	GTGTGTGTATGAAACCATGTTTGCGTGTGTG(T/C)GCG[C/T]G(C/A)GAGAGATGGGTGTGCTGGGTGAAGGGATGAGTC
4	11204418	G	A	chr4_11204418	AX-650170680	ATGTTGTTATGCCAGTGAGTTTATAGTCAGTTTAT[G/A]TAAGTGAGTTAAAGTTTATATCTGTCCATAGGTGT
4	11217516	A	T	chr4_11217516	AX-99134661	ATGCCGTACTTGCGTAGGGCACCCAACATACCAGG[A/T]AGGCAACGAACATGATGATGACCATGCGGGTGACC
4	11217660	G	A	chr4_11217660	AX-650175565	GGCCGTAGCAGAAGGTGATGATG(A/G)(C/T)(G/C)AGGGGAATT[G/A]TGAAGTGAACTACGAACATGTAGATGACAAAGGAC
4	11218924	C	G	chr4_11218924	AX-99130274	TTTCTTTGTTGTGTTAAATACAGGTTTGCTATGGA[C/G]TCACTGGACAGTCCTTGAGTGTGTGTGTCTGCGTG
4	11219634	C	T	chr4_11219634	AX-650527381	ACAATGATATCTTCAA(C/A)CAAGGTGGGTTAAAGTCA[C/T]CCACTGTCAGAAGATCACCAAACACACATCACAAG
4	11220828	G	A	chr4_11220828	NA	TCTAAAATAGCATGCAACAACTTCTCTGAACTTAT[G/A](T/A)TAATAAATAGCAATAATCAATTTTGCACATGCCC
4	11220829	T	A	chr4_11220829	NA	CTAAAATAGCATGCAACAACTTCTCTGAACTTAT(G/A)[T/A]TAATAAATAGCAATAATCAATTTTGCACATGCCCA
4	11221376	G	T	chr4_11221376	AX-650175569	CCTTGGGTTCCA(C/T)CTAGTGGACTGGAAGAGTATTT[G/T]ATACTGTTGCTTCAGTCTGCTTCAGTAGGGCCCTT
4	11221427	C	T	chr4_11221427	AX-99070241;AX-650169931	TCTGCTTCAGTAGGGCCCTTCACACATACGCTCAC[C/T]GGTCACAAGGGTAGCCTAAAAATGTGTGATTGGGT
4	11226693	C	A	chr4_11226693	NA	T(T/C)ATAGCCTACTGTAGGACTGTACAAAGGGAAGAG[C/A]TATGTTAGAAAATATAAAATGTCTTTACAATTAAA
4	11253258	C	T	chr4_11253258	AX-99040532	AAAAGAAAT(T/G)TGTAGCATCACATTCTCATCAGTTT[C/T]TCTCTCTAACTGTGTCTTGATCTCTTTCTCACCAC
4	11262324	G	A	chr4_11262324	AX-650170682;AX-98994356	TTCAGCCCAAAAGGCAGGTGTTTTAGTGATGGGAG[G/A]GGGGATTTTTAATCCATTTTCTTAGCCGTGTCGAT
4	11267609	C	T	chr4_11267609	NA	CACACCAGTTCCCCAGGACATTTA(C/T)GAAACCGACC[C/T]GCTTGGG(C/T)TTGCCTTTGTTCACAGACCACCCTGCG
4	11288446	G	T	chr4_11288446	NA	CACAAGAACGCCACTTGAAGTCAGAGCTCTGTCT(C/T)[G/T]GAGAAAAAAAT(A/G)TTCCTGGCTTCTGTCAGGTGCGT
4	11291094	T	C	chr4_11291094	AX-99085357	CTCTCCCCACACAGTCAGTGATACAGTGTGCAGGG[T/C]TAATACAAGACCATGGGGGCACTCAGGCCAAACAG
4	11294173	A	C	chr4_11294173	NA	ACGCTAAAACTCTCCCTCCCACAACACTGGTGCTA[A/C]ACGTAGCGGCGCTTTAAAATCCCGTCTG(G/A)ATCGTT
4	11295159	C	A	chr4_11295159	AX-650175414	ATATGCTGGTGATTCAGGAAATAGCACTACTGGAG[C/A]TAATAGCAATTAGCAGAGGGCAACATTCCAGTCAC
4	11306520	C	T	chr4_11306520	AX-99025844	TTGCTAAGGCCGCGCACAGCTGCACTGTGACGTGA[C/T]GATGACGGAGGCACTCTAGAATGTGATTATGTGTT
4	11307381	A	T	chr4_11307381	AX-650175416	AGAAGAGCTTCTTCTCTTTAGCAGTCATATATTTT[A/T]ATTTGATATTTACTT(C/A)TCTCTGATTATTATTAATA
4	11312622	G	A	chr4_11312622	AX-650169932	TGCACACACTGACGCATGCAGTGACTCTCTCACAC[G/A]TACATGGATAATGGCTTAAAGACACACGGACACAC
4	11316405	G	A	chr4_11316405	AX-98996004	TCTACTTTCACCGTGTCTCTTTCTTCTCTGCGCTC[G/A]AGCTCCTTTGTTCCACAGAACCTTCGCTTCATCTC
4	11323442	G	A	chr4_11323442	NA	AGGTGAACTGTTTGTTCTTGATAGTGGATATCCAC[G/A]CAGTCCTGAACAT(G/C)TGAATTGATCTGTTTGGTATA
4	11333380	G	A	chr4_11333380	AX-99153822	ACTGGTCAGCGACAGACTGTGCTGCAGGCTGCGCA[G/A]GTCCTGGATCAGCCTGTGTGCTCTCATGATGATGA
4	11476988	A	T	chr4_11476988	AX-650174633	AGAGGTTTGAGACAAAGGAGCGGAATGGAGAGTTA[A/T]TCAACCCAGTGTCTATCCCAGGTAATAGAACTGCT
4	11558845	A	T	chr4_11558845	NA	GGATGTGCTTCACCCTAGGCCCAACTTCTCCAGAG[A/T]GGGTATTTTGTTTTGT(T/C)TTGTTTTCATCTGCACAC
4	11736436	C	G	chr4_11736436	AX-650175575	AAAGCGAAAA(A/T)AGAGCTCATATACTCAACTGATAT[C/G]TGTATATTTATTAAATTATTACAAATAAATACATA
4	11970700	G	A	chr4_11970700	AX-650175577	AGC(G/A)GATGCAAGAGATGCGATGGCCGCTGTGGAAT[G/A]ATCTCTGTATCATAGACATCACGTCCTCTTTATTT
4	13390806	C	A	chr4_13390806	AX-650174637	ACTGAACACGCACAGAAACTGGTTAGTCCTTACGC[C/A]AACAGTCCGATTAGAAAAGCAC(G/A)TTTAAACGGCAG
4	13976310	G	A	chr4_13976310	AX-650174638;AX-650175578	GCTCCTCAGAACCCGCGTACAAACAGCGTTGGGTC[G/A]GGTGGGCAGCTCTGAGTGTTTACGTTCGGAGCGGG
4	14224607	G	A	chr4_14224607	NA	CAGGGAGAACATGCAAACTCCACACAGAAAGGCCC[G/A]GGAGATTGCCCACCTGAGCACTG(G/A)AG(G/A)CCTGGGGA
4	15124258	G	A	chr4_15124258	NA	TGACTGTGTGTGTGTGTGTGTGTGTGTGTGTGT(G/A)T[G/A]TATATAT(A/G)TGTGTGTGAGGAGGGCTGTTTCCCCCG
4	16971196	G	C	chr4_16971196	NA	ACCCAGTTTGGAGCGATTGCGCAATCCTA(G/A)GTGAG[G/C]CACTGCCTCCCCTGACCGCACGTCCCTCGCTTTCT
4	17397511	T	G	chr4_17397511	AX-650174639;AX-650175582	TATGAACACAGAATGGGTCGGTTCTGCCTTTACCC[T/G]CCGTTGCCGGCTTAGTCACAGAGCCCGATCAACAT
4	17490054	C	A	chr4_17490054	NA	ATATTATTTAT(C/T)ACAGGTGAATAAACGAGAGGATT[C/A]ATTT(A/C)ATCAGTTCTATACTAACTGACTTTTGGCAC
4	17549426	G	A	chr4_17549426	AX-650175584	GAACAGTCTCTGACCTGCACTGCTATGGCCTCGTC[G/A]TCTGTACCGAGAGTAAATAACCTCACTGCTTCTGC
4	17767209	T	C	chr4_17767209	AX-650174643	CTGATCCGCCATGGCTAGTGAGAGGATCCATCACC[T/C]CCCAATCAGACCCACGGTCCCCTCTCTTCCACTAG
4	18778456	C	A	chr4_18778456	NA	TTTCCTTTACTCAATGAACGTACCCATGAAAAGTA[C/A]ATTTTTTTGTATTACAAGTTTCTTTGAAAATGAAT
4	18877451	T	C	chr4_18877451	NA	ATAGAGCTGCAACGATTAGTCGACGTAATCGACGA[T/C]GTCGATTATGAAAAATTGTCGAC(G/A)ATGATTTTTAT
4	19487572	A	C	chr4_19487572	AX-650174648	AAGACTTTGCATTGAGGTCTTCTCAATCAAAAAAA[A/C]TGAAAATGAAAACAA(C/A)CAACATCACATGTCATGAG
4	19646972	T	C	chr4_19646972	NA	ACGGTTTCTCGGCGAAAGTCGTGATGCAGCATGCG[T/C]TCGCCGCTGCGCTACAAAAGCCGTTCATACACACA
4	20228492	T	A	chr4_20228492	AX-650175591	CGGTCACCTTCAAAAGGGAGGCTTTTTTTTTTTTT[T/A]ACTTTCAGCATTTCTTCTCACCACATCCCAGCTCT
4	20265570	A	T	chr4_20265570	NA	AATGGGTAATGTTCGGAGGTCTGATATTTCTTTAT[A/T]TTGACCAAAAAAT(T/G)(A/T)ATGGCCGCTCCCGCTGGCAA
4	21398502	T	C	chr4_21398502	AX-655302970	GGGCCCAGGGCC(G/A)TCCTCTCAGGGGTCTGGCCCTC[T/C]GAGACAAGGACTCTTTTTGGGGGCGGACGTCCACC
4	21904027	C	T	chr4_21904027	AX-650174659	TCAACTGGGGAGATCCATTTTGATGATGATGAGTA[C/T]TGGATCTTGGGGAACATGCGATTCAGTTGGAGAAG
4	21989067	A	G	chr4_21989067	NA	ATATTTATGTGCAACTTGAAACATTGTTAATAATT[A/G]TCTAAATAAAAAGTACTTCTTATTTACTTACATGC
4	22094006	G	A	chr4_22094006	AX-650175596	ATAGGAGAAAAAA(T/A)TTGGGTCGTAGACATCAATTT[G/A]ATAAACAGATAACTTCAGGTAAACAATTAACACTA
4	22175951	C	G	chr4_22175951	AX-650525989	TATAAAGGTTGAGTAAT(C/A)AAGGCCCCAAGATCGAG[C/G]CCTGGGGGACACCACAGGTCAAGGATGTTGGTGTT
4	22498681	T	C	chr4_22498681	NA	CGTTCTCAGG(C/T)CAGGGGATTCAGAGATCGCTTGCC[T/C]GCAGAACGCTATGAAGAAAACTAG(G/C)TTCAGCCACA
4	22576550	C	T	chr4_22576550	AX-650175418	ATTGGTTGGTAGATGAGGTTATTCTGATTCACTCC[C/T]CTTCTGTTGGATGGCATCAGAGAGCTGTGAGGAGA
4	22793585	C	T	chr4_22793585	AX-650175420;AX-650525992	AAAAGGAAGACAGAGCAGGATCCTGACAAATACTG[C/T]GCGTGTTATGGCTGT(C/G)GCCAGCCAGTTGGGCACTG
4	22831477	G	A	chr4_22831477	AX-650176003	ATTCAGGACCACCAATAGATCC(A/G)AGGCTGGAAAAA[G/A]AGTAGGTCAGGAAACCCTGAGATCCCTAACTCCAG
4	22891879	A	G	chr4_22891879	AX-650175422	AGAAAAAATACTACATAGAAAATAACATTTCAGTT[A/G]ACTGTTAAACGTCTATCTGTAACG(C/T)CCATTCTTCC
4	22893252	T	C	chr4_22893252	AX-99010340	AAGCACCAGATTGCTTTCCTTTTGTCCACAGATAT[T/C]ATGCAGGCACTAAACTG(T/G)ATTACCTCCAATAAACA
4	22905493	A	T	chr4_22905493	NA	AAATTACCGGTAGCTTTGCTAGCGTCTGCAAAAAA[A/T]AAA(A/T)ATA(T/A)ATATAATATATTTTATGACGCGTCGAC
4	22905497	A	T	chr4_22905497	NA	TACCGGTAGCTTTGCTAGCGTCTGCAAAAAA(A/T)AAA[A/T]ATA(T/A)ATATAATATATTTTATGACGCGTCGACAATA
4	22917595	A	C	chr4_22917595	NA	CTTTGAGAAACTGGTTTCACGGCACATCAAATCAA[A/C]CCTTCCCCCCACATTTGACCTGCATCAGTTTGCTT
4	23037469	A	G	chr4_23037469	NA	GTAG(G/A)GTCAATCCTATACATACAGTGAAAGGG(T/G)TA[A/G]TAGGGTCAATCCTATACATACAGTGAAGGTGGCTG
4	23447659	A	C	chr4_23447659	AX-650174667	TTCATCCATGCTAGAAAGTTAGTGAATTTAAGATT[A/C]ATTTCTTCTTGCACA(T/A)CTAT(G/A)TGGCCGTGATGCCT
4	23472073	C	G	chr4_23472073	AX-650525971	CAGAGTACAGGGAGAGCACAGCC(T/C)ATTGGCACACA[C/G]ATATACACACACACACACACACAGAGTAGTGTG(A/T)G
4	23778099	C	G	chr4_23778099	NA	ATGTGGGGCCTGTGTGTGTGTGTGTGTGTGTGTGT[C/G]TGTGTGTGTGTGTGTGTGTGTTTGAGAGACA(G/A)CCA
4	23892656	T	C	chr4_23892656	NA	A(G/T)GGATTTATGTGTGTGTGTGTGCATGTGTGT(G/T)TG[T/C]ATGTGTGTGTGCGTGCGTGCATATGTGTGTGAATT
4	28734321	C	G	chr4_28734321	NA	GCTATTAGGAAATGTTAACAGTTCGCTTAACATGT[C/G]CTTTCTTTACTTCATGGAACTAGGTGACTTGGCTA
4	28871953	A	G	chr4_28871953	AX-650175604	TCTGACTATGTCCGATGTGAGAGCTCTTTGCATGT[A/G]TGTGAAGTAGTGCTGGTGGTGAATAATTACGTAGC
4	29008946	T	G	chr4_29008946	NA	CCTCT(G/A)CTCTGACCAAAAGGATGTCCAACATTTGT[T/G]TTGTGCAGCCTTG(C/T)TTCCACAGGGGGGCAGTCTTG
4	29630058	T	C	chr4_29630058	NA	GGGGGCGTTATACCTC(A/G)ATG(T/G)TACACCCCAAAGTG[T/C]ATAATTTTCTGCTACCCAAAATGCTGTGAAGTCCA
4	29912077	T	C	chr4_29912077	AX-650174673	GGAGTATCTATGCAACTACAAAAGGGTAGTCCCAG[T/C]AGGGAAG(C/T)TAAAGGATGGAACGACTCCACCGCCAC
4	30888076	G	A	chr4_30888076	AX-650174675	AGCCACCATGAAATGGAAGTTGGAGTTTGGTTCCT[G/A]GCCCAGTTTGCTTTGTCAGTCTGCCAAACCATCTG
4	30901531	A	G	chr4_30901531	NA	GGTCCCTTTATCCTGTCT(T/C)CCCATGCAGACTACAG[A/G]CACTATCAGCTCCTAATCATTAACAGT(G/T)AGATCAC
4	30958115	A	G	chr4_30958115	NA	CAATAAAC(A/T)CACACCTACTCATACACATTTCACAA[A/G]CATAAACACA(A/C)ATTCACACACACACTAACTTACAA
4	31492200	T	A	chr4_31492200	AX-650174677	TTCTAATTAGATTTTCACTCTGGGCCAGATTCCTT[T/A]C(G/A)TG(T/A)GCAGGAAAGTTCAGAAGAATTGCAGGTAGG
4	31925900	G	T	chr4_31925900	NA	CAGGAAACAAAGCAGCTGTTGTGC(A/G)CTCTCTATTT[G/T](C/A)TGCCTCCCTCTAATAGCGGCTCCTTTTCTCCGCT
4	32070487	A	T	chr4_32070487	AX-650175607	GGGGATATCCTTGTACTTTTAAGCACTT(C/T)ATA(G/T)TT[A/T]TGTTTCATTTGGATGTTCCCCTTGCTTTACTGTGT
5	595057	A	T	chr5_595057	AX-650175608	GTGTGTG(C/T)GTGAG(T/A)GTGTGTAAGAGGAGGTCTGAA[A/T]TTCCTCTCAGCATGCATTGAGGAACATCGAAGGGC
5	896734	G	A	chr5_896734	NA	GAAGTATCAAAAACAGCT(T/C)AACACAAAAAAGAGGG[G/A]AAAAAATCTGTACAAAATGCTTAGGTCAATGATAA
5	1332844	G	A	chr5_1332844	AX-650175610	AGAGAGTCGATCCATAA(T/A)ACAG(G/A)CACTTTTCCTCC[G/A]AATGCTGATGTCATCCCATAAATGTCAGAATTGTC
5	2159944	C	T	chr5_2159944	AX-650174679	TTCAGATCATTAAGGCAGATGCTCCTATGATACAA[C/T]GCAAAACATTTAAGCAGCT(A/C)ATTTTAAACTGAGGC
5	2369978	G	A	chr5_2369978	NA	ACCCATGATCCCTAGAACCAGGAACTGATCACTGT[G/A]ATATAAAGTCATAAATGGCTCTTTTG(C/T)ATTTAAAC
5	3033933	A	T	chr5_3033933	AX-650175611	TCTTTTAAAACCATGCATCTCCCGTCACAG(C/G)GTCT[A/T]TCACTTTCAATAGACAGCAGCCTTTCAATCTTTCT
5	3056651	G	C	chr5_3056651	AX-650174682	GTCTATCTGTGCCAGACTAGCTAAATATGCTCAGG[G/C]ACTCATGAGGCGGAGGTCTTCTGTATTCTGACCAT
5	3057500	A	G	chr5_3057500	NA	GAAAACATTATGGTCTGAACAGACTTGCTGA(C/T)AAT[A/G]TATTACCTCAGAAATTCAGTAGGTGT(T/G)CAGGTCAG
5	3057569	C	T	chr5_3057569	AX-650175504	AGTCAGCTTGTTTACTA(T/C)GCCATCTACTAAA(G/T)AAA[C/T]GTTTGACTTATGACTTTTGTCCTGGGCAGGGGCAG
5	3063356	G	C	chr5_3063356	AX-650175425	CGTCATTATTTGTAAGTGTATCTGTATCTATTCAA[G/C]CAACAA(A/C)AT(G/T)ATCTGTCTCTGTCTCTGTCTCTGTC
5	3374185	G	A	chr5_3374185	AX-650175427	ATACACATGGCTCTTGTTTCCTTTAAATGTGACAT[G/A]TTTATCGTTTAGTGGAATCTGATTAA(T/C)GCCTCCTA
5	3674529	G	A	chr5_3674529	AX-650169933;AX-99098555	AAAGCACGACCTATAATACAAAGTAATACAAACAA[G/A]CGAGATTCAAGATAGCAGTATGAAAACAGAACAAC
5	3695126	T	C	chr5_3695126	AX-99133487	GTGCACCGCCCTGCGCAGGAGCTCAGTACTGCACC[T/C]TTGGACATGGGAGGTGGGCGTGGGGGGGTAAAACT
5	3705049	A	G	chr5_3705049	AX-98991896	AGTGGAGAGCTATTGGACAAAAATTGAACAGGCAT[A/G]AGAGAAAAAGAACACTTACCTGCTGTGAGGCTAAG
5	3735022	G	A	chr5_3735022	AX-650175429	AGTCCTATGTCCTCGCAACATTGTGAATCCTGTGA[G/A]TTGTTTGTA(A/T)TAAGAGGTCTCAAGGGACCATTGAA
5	3736787	G	A	chr5_3736787	AX-650175431;AX-650176004	(C/T)GCACAAATAGAACACTTGTGCTCTCCCTGACACT[G/A]AGTTATCTGCGCCTGCAGATACGGATGCCTGTTGG
5	3737909	C	A	chr5_3737909	AX-650176005	GA(A/C)TGTTTTTTTTTT(T/G)TCATTCACAACAGATTTTT[C/A]TTTTCATCCCAATCTTAAATGGGAACTGCTCAACA
5	3745881	T	G	chr5_3745881	AX-99097047	AAGGCATTGTTATCAATGTACGTATATCTGTACAA[T/G]ACTGCATTA(T/C)GCACGTCACAGTCATAGTAAAGTCA
5	3765539	C	T	chr5_3765539	AX-650169936;AX-99127722	TCAGGCCCTATCTCATCATCACTGACTGGGGAGCA[C/T]GCCCGGTCACACAAAGTCACAGGTTGATTTCAGGC
5	3962855	T	A	chr5_3962855	NA	CTGGGCCACCACCCCCAGGAAATAAGACAGCAAAG[T/A]AGTTGCCGCTTCTACAACTGAAAAAAAACT(C/T)(G/T)CTT
5	3964031	G	T	chr5_3964031	AX-650174684	TTTTATCAAAAGCAATACTTGCCTGTTTTACCTGC[G/T]TATTGGTCAT(C/T)GTGTGCAAAAAATAACCTTCTTGC
5	4048142	C	A	chr5_4048142	AX-650175613	ATTGTCCTCACCTG(A/T)TGCTATTAACCAGGAATTCT[C/A]CAGGTGTGCCCAAGAGGATGATCACTTCCTGGCAA
5	4125109	C	G	chr5_4125109	AX-650175614	ACATCCTGGAGATGACTGTTTGCCTCCTGAGACAG[C/G]GTCTTCAGCCAGTGAAAACTTCACCCTCTTCCGAT
5	4125341	G	A	chr5_4125341	AX-650174688	CTCTCCTGTCCAGCATGTCCAGAGTAAAGACAAGA[G/A]TCCAGCCAGGAGCGCCCCCTGGAGGCCTTGGTAGA
5	4162039	C	G	chr5_4162039	AX-650175616	TTTTACTAAGCTATTGGTTCAATTTAAAATGATGC[C/G]CTGAGAACCAAAGATAGTTTGATCGTAAGTTGAGG
5	4166678	C	G	chr5_4166678	NA	AACGAGGA(G/A)GCCTGCGCCATGGAGCCCACATCCAG[C/G](C/G)TGAGGAGCGTCTGGGAGTGGAGATCCGAGCGGGA
5	4167391	A	G	chr5_4167391	AX-99107223	AGTAAAAACAAATGTTTTTCACAATTGCAAAATAC[A/G]TGACAAAGATGAAATATCTTCATCTGTCAGGGGAA
5	4167616	A	T	chr5_4167616	AX-650175617;AX-650174692	GCTGTGGTTACTACCTGTCTTACCTTGATTGAATT[A/T]AACAGAAATGTGTGGTCTCTGACTCCCTCTAGAGA
5	4169054	T	A	chr5_4169054	AX-650175618	ATATTACATTATAAAACCTGACAATTTTTTTTTTT[T/A]AAATCTCTTGCATTGTATAGGGACGCAATGACAAT
5	4170312	G	A	chr5_4170312	AX-650174696	TTCTCCGACGCCCCAGGTGATATGGAAAAAAGGGG[G/A]TCGGTGCTCGACTGGGCAGGGCCCAAGCCGCAATC
5	4170851	A	T	chr5_4170851	AX-650175620;AX-650174698	ATTTCTGTCAGGGAAAGTTGAAAAGTCCCATATTT[A/T]TTTAGTAAGCAAATCCTTTGCATAGATCTACTGCA
5	4171932	C	T	chr5_4171932	AX-650174699	GTGATTGTTCTGGTCTGGTCTGTGAGGGAATTTTA[C/T]TGTTCAAGC(C/T)GCAAAATGTATCATCACAAGGACAA
5	4173416	A	G	chr5_4173416	AX-650174700	TCAGCACTGTTAGAGGGACAATACTGACACAGACA[A/G]TCAACAGGGATAACAGGGATCAGTCTAGGTTCA(A/T)G
5	4176596	A	G	chr5_4176596	AX-650174701	ATGGTGTTAAAAGATAACTTGGACTAAACGTTCTC[A/G]ACATCCTGATAGGGATGGGATTCTTGAGCTCTGTA
5	4186992	A	G	chr5_4186992	AX-650175623	CGCAGAAAGTTCAAATCATGTCCCATTGCAGAGTA[A/G]TGATATATATACATACCTGCACCAGCCAAA(G/T)AGGG
5	4187076	C	G	chr5_4187076	AX-99063872	GACTGCTGCCCACACCCAGACAGACCGCAGACAGA[C/G]AGCCCTCGAAAACACACATGGGGTGTCCTAGGATG
5	4188492	A	G	chr5_4188492	AX-99000994	GGTGAAAGGTGGAAGAGCAGAAAATACCAGAGAGG[A/G]GAAGTTGGTGGGAGATTGCGGCGGAACAAGTCCAT
5	4188852	A	G	chr5_4188852	AX-650174703	AAGTGCTCTGAGCATCTGAATTCAGTGGTTCCTAA[A/G]TTTCTTTCTGCCAAGAAAGC(T/C)GATTGAAAACAAAT
5	4191143	A	T	chr5_4191143	AX-99153296;AX-650170692	ATCAGAACAATCATGTAGGACTGGACTCCTGGGTC[A/T]TCACTTCCACTGAACACATCAGGTCCACAGGAAGT
5	4191632	T	C	chr5_4191632	AX-99039739	CTTACCGCAGACAGACACAGTGTAGCCCTCGAAAA[T/C]GCACATGGGGTGTCCCAGGATGAAGTAGCCAAAGA
5	4193063	C	A	chr5_4193063	AX-650174573	TAAAAACATGGCAAGGTATGATTCCCATAAGAGCT[C/A]GAGCATTCACTGTTTAGTTAAATGTGATGACTCAA
5	4193796	G	A	chr5_4193796	AX-650175625;AX-650174705	TCAAGAATTTGATCCAAGCAATGGGGTGAGTTGGA[G/A]AATTTATGCTGGTGCCACGGAGGAGACTTCTGTTT
5	4194284	T	A	chr5_4194284	NA	GAAAAAAATTATGTTTTACCACAGTAAACAATTTG[T/A](T/C)AAAATGGTTGTACAAGGATATTGTATAACCTACA
5	4195272	C	T	chr5_4195272	AX-650175436	TATGTCGTAGCAGAGAGGTTGCAAAAAGGCCTAGC[C/T]ATAATGTCA(C/T)ACCATAAGGTACAAATTGTGTGGAA
5	4195282	C	T	chr5_4195282	AX-650176007	CAGAGAGGTTGCAAAAAGGCCTAGC(C/T)ATAATGTCA[C/T]ACCATAAGGTACAAATTGTGTGGAACTTACCTCTA
5	4195416	G	T	chr5_4195416	AX-99154249	GCAGCAAAAGCCGCTTCGCCCCACTGCTCCGCCAT[G/T]CTGTCTGGTTGTTTTTTCCTGCTTGTTTCTGGTGA
5	4196181	A	G	chr5_4196181	AX-99167409	ATGAAAACTTTACTTAGCTTTTAAATCATTAGTTT[A/G]AGGCAAAACATGAAATGCAAAATAATATTTTACAA
5	4196251	C	G	chr5_4196251	AX-99008696;AX-650169942	ATACAATTTTACAATTAAAATAATAATATACAGCA[C/G]AATGTCCTTTGCAGTATCATGTACTCCTGTGGAGT
5	4196410	G	A	chr5_4196410	AX-650526062	TGCTATGATCTTTGATGTTGTGTTTTGTTATATAT[G/A]TGG(G/C)TTAACTACAGGCAGTTCTAATAGACCAAATC
5	4196414	G	C	chr5_4196414	AX-99100507	ATGATCTTTGATGTTGTGTTTTGTTATATAT(G/A)TGG[G/C]TTAACTACAGGCAGTTCTAATAGACCAAATCAGCT
5	4196462	C	T	chr5_4196462	AX-650176008	AGTTCTAATAGACCAAATCAGCTTATTTGGACTAC[C/T]GGGGTTCGAGATGCCTAGCCCATAAGAGTCTAATT
5	4198131	C	T	chr5_4198131	AX-650176009	TTCTGGT(G/A)CAATGCTAGCAACAGTATGCATTTCAT[C/T]GTTTTCCTTTTGGAAAGAAAATTTTGGCCAGTATA
5	4198554	T	C	chr5_4198554	AX-99106234	TCAAAAGCAAATCTGTTACTGCAGAATTCTCAGTA[T/C]ACCACAGTCTTCTGTATTATTGCTTATTATACGGC
5	4199437	G	T	chr5_4199437	AX-99142994;AX-650169943	AAGAGAGAGGCCTGAATGACTCTTTATTATGGGAT[G/T]AATAGCCTACCATGTGTAATCTGGTTAAGAGAGAG
5	4200240	G	A	chr5_4200240	AX-650175626	AAAACGTTACACCCTAGTGGCTTAAATGAAGAGTC[G/A]GATGTGACTTGTTTTCTGTGACTCAATTTAAAGTA
5	4200354	C	T	chr5_4200354	AX-650174709	TTTACTCATTTCCAGTGTAAAATCTAACATTTGTA[C/T]ATATGTATATCAGTATGT(G/C)TATGACAATGTGTTGG
5	4206668	A	C	chr5_4206668	AX-99055040;AX-650169945	TACAGGACCTTGTAATTACCCAAAGTAATTAGTGT[A/C]TTCTGTTTATGTATAGCGCTGTTCCTTTATACAAG
5	4216983	T	G	chr5_4216983	AX-650174711	TACAATATCTATGTCAATCAGTCCCGTCCAGGAAA[T/G]AACAAATAGCTGTTTATTGTACAATACTTTACAAT
5	4225771	G	T	chr5_4225771	AX-650174713;AX-650175628	TCCTCCCCTACAGCACAAGGCCTACCCGTCCTGCC[G/T]AACATGCCAGGCAGCCCTCTTGGAGCCTCCACAGC
5	4230847	T	A	chr5_4230847	AX-650175629	TAGTCGACTAAAATCGATGACCAAATGAGATTGAT[T/A]TTTTTTTTGGCTGACTGAAAGCTCAGGCACGTAAA
5	4230955	A	G	chr5_4230955	AX-99141626	CAACACCTTCACAACCAAA(G/T)ACCTCAAAAATGTGG[A/G]AGCATTTCATTCTTGCTAAGAAGGTTGTTAAGGG(T/C)
5	4231012	G	A	chr5_4231012	AX-650175630	AGGTTGTTAAGGG(T/C)TGAC(C/T)TTGCTATTTGCAAAGC[G/A]GACCTTGCCTGGCATGGGAGCAGTTATGCTCGAGC
5	4231351	C	T	chr5_4231351	AX-99170973	CATGCGAGTCCAATGTGAGTTGCATTCAAATGAAT[C/T]TGAAGGAGTTATGG(G/A)TTTGTTGGATCTCATAATGC
5	4231753	G	T	chr5_4231753	AX-650175631	TATGACATGTAATCTGACTCTGTGTGTGTGTGTGT[G/T]CTCGTGTAGCCCAACAAAGTGAACAGTCTTCAGAA
5	6511080	A	T	chr5_6511080	NA	ATAAAGTTTAATTTTCTCCCTCCTTCCTTCTTCTG[A/T]AATGATGACTGATCTTCATTAAATGCAGGGCACTC
5	6868222	A	G	chr5_6868222	AX-650175633	CAAGGGA(G/A)AGAGATGTAAGTGTCAGTTCAGAGAGG[A/G]CAGGGTACTAGAGTCATATTCTTTTGTTAAATAAC
5	6962393	T	C	chr5_6962393	AX-650175634	TCTCTCACTCTCACTCTCCTCTTTTCTCTCTATTT[T/C]ACTCTATTCACTCTATTCTGAAAAAGTATTTTTTA
5	7758440	T	C	chr5_7758440	AX-650174724	GGTGATGCTAATGTTAGGCAATCAGACCTCGAGCA[T/C]GTG(A/G)GGCTTTTCATTTTGATTTCTTGAGGAAGATC
5	8388256	C	T	chr5_8388256	NA	CCACCTGAC(G/A)TATTACCCACAGTCTTATTTATAGA[C/T]ACCTGAGGTCCTAAAGCCGGTAGCTTG(T/C)CAACACC
5	8635035	T	A	chr5_8635035	NA	GTTTTAGGCAAACTATTATTACAGTTTTTCTCGAT[T/A]GCTTTGGCACATTTTTCCATTCACTGTTTACATTT
5	9523915	T	C	chr5_9523915	AX-650174728	GCCTCGCTGTTAACTGCAGCCACAGTATTTGCAGA[T/C]GACACGACTG(G/A)AGTAATCGTCAGATTCCTTCCGCA
5	9589542	G	A	chr5_9589542	AX-650175636	AAGCAGTGCGGGACATTTACACTCGCTGA(A/G)GCTC(G/A)[G/A]GGCTCAGTTCGTGGACCAGCACGGCCATAGCCACC
5	9795981	C	A	chr5_9795981	AX-650174730	GTTACACCAGTATGATGGCCTTGCAAAGAGTTTTA[C/A]CATGTCAAACCACTTCGCTTGTTTCCTGCTCTCTT
5	11858267	T	C	chr5_11858267	AX-650175358	TAAAGTGCATATAATTGGCCTTGATAATTACTGAC[T/C]ATG(G/A)AGCGTTCATTGTCATATCTTCTGTCTTCCAA
5	12832044	G	T	chr5_12832044	AX-650175638	AACTGATCACCCTTCCAAAGAGCTAGTCTGGTCGA[G/T]TCCATTGGAAGAGGGCAGCCTAAGTCATTCAGGTT
5	12862868	A	T	chr5_12862868	NA	AGAAGAGAGGGAACAGACAAGACAGACAGACTTAG[A/T]GA(G/C)AGTAACATGAGA(G/A)GAGGAAGGAAGAAGCTAAT
5	12863524	A	T	chr5_12863524	AX-650169944;AX-99026697	AAGGAGAGAAAAGGGAAAGAACAGGGGAAGGTAGA[A/T]GTAGCGAGGGATGAACATAATACAGGACAAAGAAC
5	12863609	T	C	chr5_12863609	AX-650175639	TGATCCAAGTCTTTTTCT(C/A)TTAGATAAACCTTGTT[T/C]GGAAACTCTTGCTTGTGGAGATAGATCACGCGATC
5	12867679	A	G	chr5_12867679	AX-99064001	GCGTCTTAAATTAAACACTGACTTATAAAACACTT[A/G]GCGCTTCGTTTAGGCTGTGTGTGTGTGTGTGTGTG
5	12877405	G	A	chr5_12877405	AX-99172886	AACACACA(A/C)AAACACAGACTCACACACATGCGCGC[G/A]CACACACTCTTTCATTTGAATATTCTCTATGTGAA
5	12886155	C	T	chr5_12886155	AX-99099850	TGCCCTGTAATTCCAGCACCCCATAGCAGCCACAA[C/T]AGCCCTCCATTAACAGA(C/G)CTCACCACA(C/A)CAAGACT
5	12886348	G	T	chr5_12886348	AX-650176012	ACTCCAGCACTCCAGAGAGAACCTGCCCATA(G/A)AGC[G/T]GATCAATGCCGGATGAGGGCCGAGTCAAAGCCATG
5	12889345	G	A	chr5_12889345	AX-99148478	TTGGCTCACTGGGAAGACAAACACACACACACAAG[G/A]GACAGCTAAGGCAACAACACAGCTACAACAAATAC
5	12889467	G	T	chr5_12889467	AX-650174733	GGAAGTAATGTCATCACTAACACAAAACAAACATG[G/T]AACCTTTAAAGCACCTTTAAATCAATGGC(C/T)AGCTT
5	12889497	C	T	chr5_12889497	AX-650175640	ACATG(G/T)AACCTTTAAAGCACCTTTAAATCAATGGC[C/T]AGCTTGAACTAATGGCACCGATAAAACAATGCCAT
5	12889549	G	A	chr5_12889549	AX-650174735	ACCGATAAAACAATGCCATTGTGTGTGAAAGTAAT[G/A]CC(G/A)CCACCAAAACAATGGCACCGCCAACACAATG(G/C)
5	12889662	T	C	chr5_12889662	AX-650175641	AGCTCAACTCTGAG(G/A)ACCTCATGCATATTCTGCTT[T/C]AGGACTGAAGCTGTGAGTTATGATGATGCAAGGAA
5	12890396	G	C	chr5_12890396	AX-655303001	TGTAAGCAACTGAGCC(C/A)AACAGGAAAGTGTCTTAG[G/C]GAGGCAGAAAACACACACACACACGCACACACAAA
5	12891190	G	C	chr5_12891190	AX-650175643	GGACACCAGACACAAGACACTATGCTTGGGTGTCA[G/C]GAGCAGCATTGGGCATCAGAGTGGGTATAGGGTGG
5	12891411	A	G	chr5_12891411	AX-650175644;AX-650174738	AA(A/C)CATTCTATGGTTATACCTCATACATTCCTTGA[A/G]TAGAAATGTCTTTGTAGAACCCTTTAAGCTGTCAG
5	13100887	C	T	chr5_13100887	AX-650174740	GCATGCTAACCATCTAGCATTGGTCCAGCCTCTCG[C/T]GTAATACCACATTGTACCTCTAGAGGC(G/A)ATAGTGA
5	13106292	G	T	chr5_13106292	AX-650174742;AX-650175645	CTCTGCTGTGGGGTGATATTCCTAACTCAGGTGTC[G/T]GTGTTCTCCCAGCTGGCACTGGCGTTTGATCGTTT
5	13106810	C	T	chr5_13106810	AX-650174744	TTGGGCCTGTAAGATTATACTACACATCAAACCTA[C/T]TGCAAAACAGTCATAGCTATAGCCTATAGCTAAAA
5	13108139	C	T	chr5_13108139	AX-650175647	ATATGTTAGTAAAACAAGCATCCTACCGGTTTTTT[C/T]CCTTCCATTACTGAGACTATTGTTCCAGTACAATA
5	13112055	C	T	chr5_13112055	NA	TTTTTTTATGTTTTGTAAGTTGCTTTGGAC(A/T)AAAG[C/T]GCCTA(C/A)TTAATACCTTAACCATAACCATAACCGTA
5	13113081	T	C	chr5_13113081	AX-99048570	(T/C)GTGGTGGTGGGCTGCTGGATGACAGCATGCCTCC[T/C]AGGTTCCAC(A/G)CCCCTTCTAGGTTGGAGCAAACACC
5	13961321	T	C	chr5_13961321	AX-99008379	TTCAAAATTAGGACGTGGATTACTTGGCGATGCCA[T/C]ACAGCACTTGACGTTTAGCTCGACGTGTAGAAAAT
5	14644459	A	G	chr5_14644459	NA	GTCACACAGTCATAGACTATTTCACACACACACAC[A/G]GGCACCTCCCACCTTTTGGCATCCCGCGAGCCATA
5	15564522	T	A	chr5_15564522	NA	CGCAGACCTTTTTTAATACACCAACGAGAGGGAA(C/A)[T/A]AAATTGGGAGCGAAGACTTAACCCTCTCAACTCTG
5	15958579	G	T	chr5_15958579	NA	CCTCCTC(C/A)ATCTGCGCATCAGA(G/A)GCTAGCGGCACG[G/T]CGCGGCGGCGTTTAGCTTCAGCGTGCTAATGAGCC
5	16000110	G	C	chr5_16000110	NA	AGAGAGAGGAGAGAGGAGAGAAAGAGAGAGAA(T/C)AT[G/C]CTACTTCCTTGATGATGTTTATTATTTTT(T/A)TTTGA
5	16002397	C	A	chr5_16002397	NA	CCTGTGTACGCTGC(C/A)ACAGGCAGAACAGACAGGAT[C/A]CCACCCTGTGTACGCTGCCACAGGCAGAACAGA(C/T)A
5	17910862	C	A	chr5_17910862	AX-650174751	AACTGTGTGGCTGACATTAAACATATTTATGATCA[C/A]AAAATAATGACTGTTCTTGATCT(G/A)TGCCTTGACAT
5	19756665	A	G	chr5_19756665	NA	ACACTGTTGATATATATTTGTGTGTGTGTGT(G/A)TAT[A/G]TGTGTGTGTGTGTATATATGAGTGTACGCCTGTGT
5	19857468	T	C	chr5_19857468	NA	CCCAT(C/G)AGGCAGACAGCTTCAATAAGGACAGATTA[T/C]GAAATGAGCCGCGGCCCAGAACAGCTG(T/A)GCCACTG
5	20093130	A	G	chr5_20093130	NA	GGCACACGCACACACACATGCACACACAGGCACAC[A/G]CAC(A/G)CACACGCACATGCACATGCACATGCACATGC
5	21518878	A	T	chr5_21518878	NA	ACACAATGACTATAAACTCA(T/G)TTTAGAATTTCTGA[A/T]TGTACT(A/C)TGGATAATTCTTCTCATGTGTGACTGAT
5	21629485	T	C	chr5_21629485	NA	GCACAGTATGGACAGTATGACATACTGCTCCACAC[T/C]AAAGCTCACGCTCCTCTCATGTAT(G/A)GTTCCTGCTC
5	22517167	A	G	chr5_22517167	NA	TGCATTCAGACCAGAAGA(T/G)GTTTACCCTTTATCAT[A/G]AAGA(A/G)CCGATGCACCAGAGCTGTGATGAATTCCTG
5	22713854	G	A	chr5_22713854	AX-650174757	(C/T)GTACCTCAGAAATTTGAGACCAGAAAAAAATCCT[G/A]CTGTCAGCAACAGGCACTACCCAGACCCTCTCAA(T/C)
5	22836225	T	A	chr5_22836225	AX-650174760	TTCTGTTTCATTAAAAACATGTCACCGGGCTGGTT[T/A]TGGCAAACAGA(C/A)CATTGACTGTTGTCTGTCAAAGC
5	24319001	A	G	chr5_24319001	AX-650175444	CATACTTGGGAGCTGTTTTACACGGCACTGCTTCT[A/G]TAGGCAGCAAGATAAATCAGTTCACAAACATATTA
5	24603908	G	C	chr5_24603908	NA	TAGAGACCAAAGTTCAGTGGCTCGGGTGGGGTA(G/A)T[G/C]AATGGCTTGCCTC(G/A)TCACCACCACAGTGTATCACC
5	24939691	A	C	chr5_24939691	AX-650175445	CTACTTGTGACCGGTAGTATGTACTGCTTCTAAGC[A/C]AAGATCTC(A/C)AGTG(A/G)CCATTAAAATGATGTGCTATG
5	24958936	G	A	chr5_24958936	AX-650176014	CAGACAAGCTGCCTGAGTTTCCACTGAAGAATTTT[G/A]AGAAAGTGTCTGGAGATAACTTTTTTGAGGATGAA
5	25474477	A	G	chr5_25474477	AX-650175653	CTCTTTGGCTTTGATTGGGATTAGGGCTGGGGAGA[A/G]GGGCATATAGTTCCTTTAATGGGGAGCACTCAC(A/T)G
5	25554850	A	G	chr5_25554850	AX-650176015	TGATGCAGGATGCACATGGAAACAGTAGG(T/C)CATGG[A/G]TAACTAACTCACTGCAAGTCATACCTTTCT(T/A)TATA
5	26059107	A	T	chr5_26059107	NA	TGGACA(T/A)TAA(G/A)TCTGTTTTGTGTCTACCTTTATCA[A/T]ATGCCCACAGTTCAGTTGCTATTTGCGCTTGCATT
5	26188879	C	A	chr5_26188879	AX-650174763	TCGGTGTAGCAGCTCCATTACAGCTCAACAGATGC[C/A]CCC(C/T)CCCCCCCCCCCCCCCACACCCTGTTAAAAGC
5	26796820	G	A	chr5_26796820	AX-650175655	CTCTCTTCCCAGCAATGAAACTGCTTCCTGAAATG[G/A]TGTGCTGTAGAACAAGGCATAAACTAAAGTAATCT
5	26846229	G	T	chr5_26846229	NA	ACATTGCTCCTTGCTGTAAGCATCAA(G/A)CAAAA(A/G)AA[G/T]AAGAAAAAAATAATGCTGACCAATGTTCATTCATC
5	26916719	C	A	chr5_26916719	AX-650174767	TGT(T/A)TCCCTGACAGTTACATTTACTTGTGGACAGT[C/A]CATTGGCATATTTAG(T/G)CATGCCCTTAAACAGCACT
5	27121309	C	A	chr5_27121309	NA	CATACAAAA(C/A)AATGCAGCTCAAAGTGCTTAACAGC[C/A]AAATGGGAGAATG(C/T)GTTGATCAGTGGTCTAAACCG
5	27356776	G	T	chr5_27356776	AX-650174769	CAGGTCATTCTTGGTCTGTCTCAGCTCGTTCTGCA[G/T]CT(C/T)CTGGACCCGCTGCTC(G/A)TAGTACGCCTCCTTGG
5	27356779	C	T	chr5_27356779	NA	GTCATTCTTGGTCTGTCTCAGCTCGTTCTGCA(G/T)CT[C/T]CTGGACCCGCTGCTC(G/A)TAGTACGCCTCCTTGGAGG
5	27363805	C	T	chr5_27363805	AX-650174771	TTGTCGAACCGACTCGTAATCAGTCTCCAGGTCGT[C/T]ATATCGCTGTTTGAGCTGCTG(C/T)TTCTCCTCAAGAA
5	27363882	G	A	chr5_27363882	AX-650175657	GGCCATATTCCGCAGCTTGAATTTTCTCGCGGGT(T/C)[G/A]TCTCACTCAGCTCCCTGGCCAAACGCTCGATCTCC
5	27425061	A	G	chr5_27425061	AX-650175658	CCCCATATTAAGTCCTTGTACTTGTTTACATCG(T/G)A[A/G]GTGTCGAGGCTCAGTGAGCTTATATCTTTTCTACA
5	27480851	T	A	chr5_27480851	AX-650175659	AGACAGGTAG(A/G)GTCATGTCGCCCGGTCACTCACAC[T/A]CTCATCTTTGGACAGGTTTAGCTTTACTACTACCA
5	27870325	C	G	chr5_27870325	NA	AAAACCTCTGTGTGTCCAAAGACTTTAACTTGCAG[C/G]TTGCAAA(G/T)TGGTTGTGGGTTTCCTGTCGG(C/T)TTGTC
5	27873061	A	C	chr5_27873061	NA	TATCGCATGTGAACCTAAGCCTCTAGGTTTCAGTA[A/C]GTTTTGATGGTTTTCTGTTTTT(T/G)TATCAAGTAACC
5	27970327	C	T	chr5_27970327	AX-650175660	CTATAGATATAGTTGAGATACA(T/C)TCA(G/T)GTGAGCAT[C/T]GCAGGTCACATAAATTCAGTGTTGAGTGTTTTTTC
5	28128710	G	A	chr5_28128710	AX-650175661	TTCAGCAGGAAGCTTTTCCTGCTCACCGGGTAGAG[G/A]AAATTCTGAACCTGAAATTGAAAACATATTGGGGT
5	28182661	T	C	chr5_28182661	AX-650175662	GCTGTCCTCCTCC(A/G)TACTAGCCTC(T/C)GAGCAGCTTA[T/C]CCACAGCCTCGATTGTATTTGACTGTCATGAAACC
5	28526617	G	T	chr5_28526617	AX-650175663	T(C/T)ATGAAAGGGGGTTTGCCATGTCACGACC(G/A)AAAT[G/T]AATCTACTATAGATCAGTTTATGAGTCACTGTTCT
5	28577842	T	C	chr5_28577842	NA	AGAGGAGCTTTAACCACCTGAAA(T/G)GAGACTGTGAC[T/C]TATGCCTTCCCTACCCTCCCTCT(T/C)ACGCTCAACAC
5	28778706	A	C	chr5_28778706	NA	TGAATT(C/T)TATGAGAGATTGATCTATAGATATATGC[A/C]AAGGC(A/G)GGGGTGGGTAAAGGAAGGAAAACAGGTCA
5	29028259	T	C	chr5_29028259	AX-650174779	CCTGCTTGCTCCTGCCAATGGAGAGATGAGCCTTT[T/C]GTGG(C/T)GGGGAGG(A/G)GTAGACCCCGGCTGACTCAAAC
5	29178040	T	G	chr5_29178040	NA	TAACTGTAAATC(T/G)AAAAACGTAAAAAACATTACAT[T/G]CAAGTGTATCCTCTGAG(C/T)CTACCAAACAATGAGCT
5	29333654	T	A	chr5_29333654	AX-650174781	CGTGTACAACTGTACTTGGCTACCGTCGAAGTGTT[T/A]TCTGTAAATT(A/C)ACTTTTTATTCATCATTACAACTG
5	29742169	T	G	chr5_29742169	AX-650175593	TACACTGAATCTGTTGAAGGTAGTCTCATCATTTA[T/G]GTCTCAATTTGTCAATTTTCAATATACATTTGAGG
5	29780287	A	C	chr5_29780287	AX-650174657	CTCCGCTTGCCAAAAAATGCTGGAACGCACACAAC[A/C]CTTCCTATGAGAAAATACCCCAGGTAATT(G/T)AATCT
5	29894191	A	G	chr5_29894191	NA	GACGATATC(A/G)ATATGATATCACGATATATGAGGG(G/A)[A/G]AAAAATCTGAATCACATTTTAATAGCCTTTCTTAG
5	30514381	G	T	chr5_30514381	AX-650174783	AGAGCTTTATTGTCATGGACACTTCACTGTAGGTC[G/T]GTTTTGTTTGTTGTCTGTTTATGATATTGTTTTTC
5	30551393	G	T	chr5_30551393	AX-650175666	AGCACAGGAATT(G/A)CAGTGACAGTAGCCTCTCC(A/G)TA[G/T]CACTGCCACTTTGTCTTTGGTCATCTGTCACGATG
5	30554998	C	T	chr5_30554998	AX-650175667	TCATGGGGCTCTGTA(C/A)ATCTATGCC(T/G)AGAGTGCAG[C/T]TTTCTCTCAGAAGATGGAAGAGAAAACTGCCTGCT
5	30556353	T	C	chr5_30556353	AX-650174785	CCAGCAGCTGTGCTAATCAACGCTGATCAATATTT[T/C]TCTCTTGCAGTCATGGGCGGCAGGAGACATTGTCA
5	30684691	T	A	chr5_30684691	NA	GGGATGCACATGGATA(C/T)AGACAGTTTGGGGAA(A/G)GC[T/A]CTTCAGGTTTGTATATGTGGATGGATTATGAGGGA
5	31452542	G	A	chr5_31452542	NA	GGCTT(G/A)GAGACCTCGTTGACGATTTTAGTGGCTGC[G/A]TC(G/A)CTTGTTGCTCCTATGTAGTAACACTGAAGAAT
6	630512	A	C	chr6_630512	NA	CCGTTGGACCTTTTCTTCTTCTTCCC(G/A)CAGGACAC[A/C]AGCCAGTGGCTGAA(A/G)GACCAGTGCATGCGGATGGG
6	824033	C	T	chr6_824033	NA	(G/A)A(C/A)ATCCTGTGTGCGAGTGTCTTTGTGTGCTTTTT[C/T]GTATGTCTGTGTGACTGTGTGCATTTGAGTGCACA
6	1572309	T	G	chr6_1572309	AX-650176018	TCACAGTATGAGAGTGATCTAATATTTGAAGTTGT[T/G]TTTTTTTTCAAGTATTGTCTCTGTCATTCTTACCT
6	2198592	C	G	chr6_2198592	AX-650174786	ATGTATGTTTTAGCATGTAGCAATATAGTAATCCA[C/G]CCTGA(C/T)CCTCCTTGGATCATTTCTCTATT(G/T)TGCCA
6	2639307	A	G	chr6_2639307	NA	CAGCGTGCTTGTTCAACCAATCAGACC(T/C)CACAAAC[A/G]CCAGCGTGCTTGTTCAACCAATCAGAGTGGTCAGT
6	2802595	C	T	chr6_2802595	NA	ACCCAAATTCACTTCATGAATAGATAGGGTCTGAA[C/T]GCTCT(C/A)ATTGAGACAGAGAGAGAGAGAG(A/T)GAGAGA
6	2884499	T	A	chr6_2884499	NA	GAGAGTGAGAGACTGAGAGCAGAGGGAGGAAGGTA[T/A]CTACATAGGGAGCAGGTCCTCGTCCATGAAGT(C/G)TG
6	3119835	T	C	chr6_3119835	NA	TGTGACGTGATGTGATGTGATGTGATGTGACGTGA[T/C]GTGATGTGATGTCCAGATCACGGCGGGGGAACGCA
6	3255541	T	A	chr6_3255541	NA	GATGGTGGAGGAGGAGAGATTCAGACAGGTTGAGA[T/A]G(A/G)(T/A)GGAGGAGAGATTCAGACAGGTTGAGAAGGTGG
6	3416456	C	T	chr6_3416456	NA	TTTT(C/T)GTGTAATCCAACCTGTGGCAGTCTTCAGTA[C/T]ATCCCAACACAACTCCAATAAAACATG(G/A)ATCCAAT
6	4881754	A	T	chr6_4881754	AX-650174797	TTCGTATTCTCTTACGTACTGTATTATCAGGCACA[A/T]TACTAGTACTGA(C/G)A(G/T)TACAGGTCTGTTTTGAGTAC
6	4919073	A	T	chr6_4919073	NA	ATTGAACATGGAAACAGTT(T/A)TTTAAACTACACAC(A/T)[A/T]GTATTTGCAAGAAGTATAGGTAAATATACAACAGT
6	4965658	A	G	chr6_4965658	NA	TGTCGCATTCTTTCTG(G/A)CACCTGAAGGCCACCGTA[A/G]CTTCTCTTACATGCTTGGA(A/G)AGGGAGAAGTGTTCA
6	5015512	C	T	chr6_5015512	AX-650175672	GCAAT(G/T)GGGTGCCTAATACCTGCTGG(G/A)CTGGAGAC[C/T]GGCGACAAAAATCACCTTCAGCTCAATCAATACCT
6	5301198	G	A	chr6_5301198	NA	TGGCAGCTGTTCTCCTGGTCGAAGGAG(A/C)GGGGATA[G/A]GAGAGGAGAGGGCTGCAGAGGAGAGGCTGGGGAAG
6	5791115	T	A	chr6_5791115	AX-650174799	TGATGATAGTAGCTTAACAAATGCGCACTCATTCC[T/A]AGGTC(G/T)GTGATTCTTTTAGAACCTAGACCAG(A/T)GTA
6	6298027	G	T	chr6_6298027	NA	GGAAGGAGC(A/G)ACAGGTGGCGCAGCATCC(T/C)CTGCCC[G/T]GGGGAGGGTTGAGGGATGGGGGCTAAAGTAACGAA
6	6409495	A	T	chr6_6409495	NA	CAGCCTCGTATGCAAAACCACAGGCTCATTATTTA[A/T](C/A)TAAAAAGTGAGTGAGGAAAATTACAAACTTCCTA
6	6709102	G	A	chr6_6709102	NA	GGCCAGCCTCAGATGTCCAATGTATATTCAGGACT[G/A]CTGAGGAATCTTTTCCAACAGCA(G/A)GTGCTTTCACT
6	6922159	T	C	chr6_6922159	AX-99063698	GTTTGTGTGGAGTTTTTATTTCTTGTGTGAATTTT[T/C]CTGTTCTTTCTCCTGCTTCTCAGTGGTCCTGTTCT
6	6922915	A	G	chr6_6922915	AX-650175675;AX-650527100	ACAGACGGGTAGTGGG(T/C)GCTGACTTGTTCACAAAT[A/G]CCGGCTGCCAAGTCTGAGAAGTCTGACCTTTTTCT
6	6923199	A	C	chr6_6923199	AX-99021185	CACCCAG(T/G)CTGTTACAGATACAACAACAACAAACT[A/C]ATTTTTGAGGAGTTTATAAATGATGAGTTATATTT
6	6923265	T	C	chr6_6923265	AX-650175450	TATTTAAGTGTTAAGATGGTTTCCAGATGTTTTGG[T/C]GATGCAATTGTCTTAGTCATGATTATTGCAAGATT
6	7204246	A	G	chr6_7204246	AX-650175676	TGGAGAACAAAACAAACAAACAAACAAACAAT(A/T)(A/C)A[A/G]TGATAATGTGAAGATGTTGGAGGATGAACCATGGG
6	8202393	G	C	chr6_8202393	NA	TTTCAAATCCAAATCCCGCCTCACAATAACTAAAT[G/C]TCAATGTGAGACAGATGTCAACTGCCATGCCAGTT
6	8360621	C	A	chr6_8360621	AX-650175678	GAGACTCCACAAGGTTGG(C/T)GAGGAATGAGAGGGAC[C/A]GAGGGAAAGAAGACAAAGTTTTTTCTCTTTTTTCC
6	9453817	C	T	chr6_9453817	AX-650175679	ATGGCACGCAGGGCGCGTTCCTGTTGGCCACCCAG[C/T]CTAATCCTGTTCACTTATTCCCTCTCCCTCATTTG
6	9683053	C	A	chr6_9683053	AX-650174807	CACGGTTTACCATACATTTCTTGCACCGAATGAGC[C/A]AACACTAGCGAATCTGTGGGTCCTTACCTCCAAAG
6	9740133	C	T	chr6_9740133	NA	CCCTCCCCACTGCAGGGCAGCGCAGGAGGGACCGA[C/T]GGTGCACAGACAAACGAATGCCCTTTGCCCTTCTG
6	10043469	T	G	chr6_10043469	NA	AGTGAGAGAGAGAGTCAGA(T/G)TGAGAGAGAGAGAGA[T/G]TGAGAGAGAGACAGCGAGTCAGA(G/T)TGAGAGAGAGA
6	10092578	T	C	chr6_10092578	AX-650174811	GGCGTGTACTAGAATAGATTGACATGCTTCAGTGG[T/C]C(C/A)AAAATCACACTATTG(A/T)TCTCATACTGGACACTG
6	10639565	A	G	chr6_10639565	NA	CAGAGGTGCTGGTGGCCCTTA(A/G)TGATGATGTCAGC[A/G]AGGCTGGTTACTGTGAGCAGAGGTGCTGGTGGCCC
6	10853724	T	G	chr6_10853724	NA	AAAGGTT(G/A)TATCAAGTTTGCTGTATCAAATGAAAT[T/G]AGCTTTTACAGTCAATTTCATATG(A/T)CATGACCCTG
6	11474114	G	A	chr6_11474114	NA	CTGCACTCTGATCATGGGGGTTAGAGTGTGTGTGT[G/A]GATGCGTGTGTGTGTGTGTGTGTGTGTGTGTGTGA
6	12288513	G	T	chr6_12288513	AX-650175683	ATAGCTTTTTGTCCACTAGATGGCAGCACACAATA[G/T]AAATATGTCCCCTCTATCTGCATAGAGTAGCTATA
6	12291361	C	T	chr6_12291361	AX-650174815	CGGTAAACACCAGGGCACTGTCCTCAGTCAAATGA[C/T]GGAAAATCACCTGTCCAGAGAGTTTGGCAAATTTT
6	12880918	A	C	chr6_12880918	AX-650174816	TGGATATGCATCTCTGATGGACTCTTCCTGAGATA[A/C]G(T/C)ATATTTAGCGTACATGGCCCTATATAAAAATGC
6	13124363	G	A	chr6_13124363	AX-650175685;AX-650174818	AAGTACGCAAGCGGTGCTCAGAGGGGGTTCGCAAC[G/A]ACGCAAGGGGCTCTTGCGTGTCTTGCGTCGTTCCG
6	13338327	G	A	chr6_13338327	AX-650174820	TTGGCCCTCACCAGAGAGTTACTGATCATGGTCTG[G/A]CACTGAAACATAACATCACAACAAATGAGAACATG
6	13585568	T	G	chr6_13585568	AX-650175687	CTCTACCTAGCAACGCGCAACACCCGCACAAGATA[T/G]ATCTTAATTTGACAACAATGTTTGTCAAATAAATC
6	14464400	A	T	chr6_14464400	AX-650174824	ATATGGTACGGTGAACGCTTGGGTGTGAAGGTGTA[A/T]GTGTTTATTTGGTTGTGTATGTTAGTATCACATGC
6	14869880	A	G	chr6_14869880	NA	CCCCAACTCCAGTCCACTGCTT(C/T)GCTCTCCACATC[A/G]CTGCAGGAGCAG(C/T)GCATGGCCACTACGGGCTGAAC
6	16135676	T	G	chr6_16135676	AX-650175689	ATTTGCTTTCTGATTGGACGACTCAGACTCCATT(C/T)[T/G]GTCGGATTCATTACGACGAATATTGAGTCACATTT
6	16152289	A	G	chr6_16152289	AX-650174826	CTGGGTACACTTGATATGGATTTGTTTAACCAACA[A/G]TAGGCTCAGCAAAGACACAACACAGGACTATAAAC
6	16235344	T	C	chr6_16235344	AX-650175691	GTCTTACAGCCATTGTGCGTGAACAAAGGAAAATA[T/C]TCAGTGATCACTTGGCACTGGGATGGTCACTCCAG
6	16274375	C	T	chr6_16274375	AX-650175692;AX-650174829	CTGCTTTGAGGTGTGGATGAGTGTGAAATAGATGT[C/T]GACACCACGGACACACTGAAAAGCACTTAAAGGGC
6	16276092	T	A	chr6_16276092	AX-650174831;AX-650175693	GTGTTTGGCTTGGCATGTTAAACTGTTACTGCACG[T/A]ATTGCTTCACTAGAGTTGAAAGCACAAGGGCAACT
6	16282427	A	G	chr6_16282427	AX-650174834	GCTTTATCGGGGTTCTGTCAGCAGCGGCTGGATCA[A/G]ATGTCTGTGTGTGTGTGTGTGTGTGTGTGTGTGTT
6	16283321	A	G	chr6_16283321	AX-650174836	AA(A/G)AGGGCCTGCTTAGAGGCCTGTCGTTCTGGCCC[A/G]TTTGAACTCTGACCCCCAGGGGAAGAAGGTCCGGC
6	16289059	C	A	chr6_16289059	AX-650174838	ACAGGCACGCTGGACTACATCCAGAGGCGCTGCGC[C/A]GAGGCCCTGCACAACCTGAAGATCGACCCCGACAC
6	16294015	C	T	chr6_16294015	AX-650174840	GTGCTGCGCTCTCCATCCATATGCAGCACTGTGCT[C/T]TGCCGGCACC(G/A)CGCAGTGCACTGAGGGCCATTACT
6	16317429	T	C	chr6_16317429	AX-650174842	CTTTTTCAATTATTGCTTTTTTTTCAGACCTTCTC[T/C]TCTTTGTCTTTCCCTGG(C/T)CATCTCTCTTTCTTGAT
6	16344482	G	C	chr6_16344482	AX-650174844	GGGTGGGAAGTATTTGTTTTGCTTGTAGCGAACGA[G/C]AACATGAATGAGCGTGTGTTCTTTGTCAACGCTTC
6	16355674	A	G	chr6_16355674	AX-650174846;AX-650175697	TTTCATGAGACGCGAACGACAATTTCTCCCACCTG[A/G]ATCCAGTCAGAATTGAGGCGCATAAAAGATGGGCC
6	16358975	C	T	chr6_16358975	AX-650174848	CTTACTCTATCCATCACTCCTCACATACTTTACCC[C/T]TCTGTACATCCCTACCCTTTTCACATTTGTGCAAT
6	16361010	C	G	chr6_16361010	AX-650175699	TGAAATAATGAGAATGGACTGCTAATATCTGTATC[C/G]GTATATTTTGAGAATGGAGGATAGAGGAGGAG(G/A)GA
6	16362599	C	G	chr6_16362599	AX-650175700	CAATCCTGTGCTCGGCCATTAATTTAGCGCAGGCT[C/G]CCTATCAGCCGCCACAGATGCCTATGCATGG(C/T)GTA
6	16368722	T	C	chr6_16368722	AX-99076668	CTTCCTCTTCCTCTCTGAGCCCTCATTCCCCTGCA[T/C]GTCTCCTGCAAACTCACATCAGGGCGGGGATGCAG
6	16369349	A	C	chr6_16369349	AX-650174854	CTGGCAGGACTGCCATGCTGTTTGTTAGTTGAACA[A/C]GTTTGTTGGATTAACACGTGAACATCGTTGCGTCC
6	16372153	G	A	chr6_16372153	AX-650175702	AAGAATAAACAATAGCTGGAGAAGGGTGTGGGCGG[G/A]TGGAGGTGTTGTAACATGCGCCGCTGTTATTCTTT
6	16375814	C	A	chr6_16375814	AX-650175703	CTTTTTCACGTTGAGTGGTTTAGGTGTAGTGTGTT[C/A]CTGTGTTTGATTAGAACAAATCCGCTATTTACTTT
6	16388843	C	A	chr6_16388843	AX-650175704	TGTACTTACTTGTGGTATGTATTAGCATTT(T/A)AAAA[C/A]GTTTATTTATAGTTCTGTGTGAAATTGCTATATTT
6	17110706	G	A	chr6_17110706	AX-99049022	CCCCAGTTCCATCTCTGTCACCATGATTGTGGACT[G/A]TGCCACGG(T/C)(T/C)AAGTGCTGCCCCCCTCTGGTGATAT
6	20297917	T	G	chr6_20297917	AX-650174861	TAAATCATCATACGTCTCCCCTTGTCAGTGAAAAT[T/G]ATCTCAGAGGCCCTCTTAGCCTTTGGGGTGCCGTG
6	20302414	T	C	chr6_20302414	AX-650175706	ATCCAAAAT(T/A)ACTGAAAAAAATACT(G/A)TATTGCTGT[T/C]ATGGATATGGACAACATTGTAAGGCAGTGTCTTTA
6	20490607	T	C	chr6_20490607	AX-650175463	ATTATACTCTAGTATAAATACTGTGCATTAAACTA[T/C]ATACTGTATAATGCAGTACAAT(G/A)CATTTTTTATTC
6	20491721	C	T	chr6_20491721	AX-650176019	CTTTTGTTGGTCTGAGC(C/T)TGAGAGATTGAGAGGCA[C/T]TGAGCGGCAGTCAGTGTGAATAGATTTGTCTATTA
6	20496459	G	A	chr6_20496459	AX-650175465	AGTGCATTTCTAACTTATAATAATGCATATGAGCA[G/A]AACATATGCATATGAGCAGAACATTATACATATAT
6	20664869	C	T	chr6_20664869	AX-650175467	AGCTGTAGATCTCATCCGAATCCACTTAGGAGCAT[C/T]GGCCTCCTCAGTGC(C/G)GAGTGGGGTTTGAGCTCATT
6	20669837	G	A	chr6_20669837	AX-650176021	GACAGTATCAGGGGTTAGTGCAGATGACCCAGAGC[G/A]CAGAGGAAGTCAGAAAAACTGAGGAATTTGAATTT
6	20905277	C	T	chr6_20905277	AX-650175471	GAGAATGTGGCTCCAGGAGCTCAAAATCACACTTT[C/T]CTGTGACACCTACATTTGTTCACTGG(C/T)CCATTTGC
6	21290594	C	G	chr6_21290594	AX-650175473	TGAAGGAGTGTTCGCTAAAGATTACCAAATGTGGC[C/G]G(C/G)GTTTCAGCGCAAGAAACGAACACAGATGTAGTT
6	21330881	A	G	chr6_21330881	NA	TCCATGCAGACTCCAAATTTTATGACAAAATTTGC[A/G]TCGTGCATACC(G/A)CGTACACACACCTTATCCACAGG
6	21864877	A	G	chr6_21864877	AX-650175707	GGCGCCTCCCAACGCTGGCGTGCATTAAAATTTCC[A/G]GGGTGCTTTTTTTTTCTGCTTCATGTGACCGCAAG
6	21864951	A	G	chr6_21864951	AX-650174867	CATAAATTACCCTTTAAACAGCACGTAACTTGATG[A/G]TAATTCTCCATTATTTACTACAAACATCATGTGAA
6	21865571	C	G	chr6_21865571	AX-650174869	GTTTGTTATTGCAGCGGGGGTAGAAAAAAAAGAGG[C/G]AGATAATTT(T/G)ACCTTTTGAGTAATGAGGGTAGGAT
6	22318264	G	A	chr6_22318264	AX-650174871	TGTTAATCTAATGTACATTTCGGAAAATTTTAACT[G/A]ACTTA(A/G)GAGTTACAACTTACTCTTGACTACTGTGT
6	22337233	C	A	chr6_22337233	AX-650526112	CTCAGCCCGACTGGGGCCCCTTCCTGCTCAAGCAC[C/A]G(C/A)GGCGAGCGCTACAAGAACATGATCGACCCGCTG
6	22348250	G	A	chr6_22348250	AX-99157240	CATATGTCAGCGGTGCTAGATTAGCTCCCTAAT(T/C)G[G/A]CATCTCATCTCTCATTTTCCCCATGCTGGCAGAGG
6	22380541	C	T	chr6_22380541	AX-99083492	AGGTGAGCCAGGAATCAACCTGGCTTGGGAATGGG[C/T]TATTTGAATTTGTTGATATTACAACAGAAGTCTCA
6	22381888	G	A	chr6_22381888	AX-650169946	AGAGAGCAGATTCATCACAACTTCCGTATGACTGC[G/A]CAATTTCCTGAGAAATATGTTGACTCGTTGAAATG
6	22384649	T	G	chr6_22384649	AX-99074756;AX-650170695	ATTCAGAGCTGGATACACCAGAGACACAAGAGCCA[T/G]ACTCACAGCAGCCAGCCTAGAGATGTACTGAGCCA
6	22386056	C	G	chr6_22386056	AX-650169947	TATAGCTCCAAAACAGAATTTAATGTCATTAGCAT[C/G]TTCTAATTCCCTCAAATTCCAGCCGGTCATCTGTC
6	22392721	C	G	chr6_22392721	AX-99093457	GGGCAATGTTGAAAGATTCACAACACTCTGGATGC[C/G]TGAAGTGAGTGGCATGCCTATTCAAAGAGATGTGG
6	22403180	G	A	chr6_22403180	AX-650170703;AX-99166794	GGTGCCCATACCTTGCTTTTTAAGTCTTCTACAGC[G/A]ACCATATCTATATTTGTGTCATTTGCATGTAAGGG
6	22450975	T	A	chr6_22450975	AX-99064271	GCACTCATTTTGCTGTTTTGTTGAAACAATGTTGT[T/A]GAGATC(C/G)AGATATTGTTTTTATTGTTGTTGACCTC
6	22480573	C	A	chr6_22480573	AX-650527263;AX-99029438	TCATACTTTAATTACTTACTGTTTTTGTC(T/A)CGCAA[C/A]ATGCTACCTTATCATCAAACCACGGATATAAACTT
6	22483049	G	A	chr6_22483049	AX-655302817;AX-650527229	ACTGTGGGTGAT(T/A)TCTTTGTGCAGGGGTGGCCTCC[G/A]GCTTAATAAGTATGTTTGGGGAGAGGGGCACATCC
6	22490416	C	A	chr6_22490416	AX-99162834;AX-650527344	AAAGGCCTTTGTCTATATTCAAAAGGTA(C/G)TGCATT[C/A]ATTTCGGCCTAGGTGGATTTGCAGTTATCTGTGGA
6	22491566	G	T	chr6_22491566	AX-650527246;AX-650527105	GAAGGTGATGAGAGA(G/A)TCTTCCACAACTTTCACAC[G/T]CTCAGCTGGGAGTGATAATGTAAAGTGATTGAATG
6	22498055	C	T	chr6_22498055	AX-650526386;AX-650527215	TGAAAAATAAGTTCCACGTC(G/A)AAACTCTTGTTATG[C/T]GGCT(G/A)CAGCGTGGCTCGAGCCACACCTGAGATGTG
6	22522166	G	A	chr6_22522166	AX-650527167;AX-99050267	CCAGCCACGCAACGCCAACTGGCCCGCACCGTCCC[G/A]AGAGATGCTGAGGTGCTTTAACATTCATGAATAGG
6	22566045	G	A	chr6_22566045	AX-650170704	CATAAAAGCCTCATTTGTCATATGGACACGAGTTG[G/A]TGCCGAGCAGAACAGAGATGGAAGAGAGCGGCATT
6	22567054	T	C	chr6_22567054	AX-650174876;AX-650175710	AGATACAGGGGTTGCAAGGACTTCCTTCAATTCTA[T/C]TATCATTGCACTAAAACAAGAGACATAAAC(G/A)AGCA
6	22569443	G	C	chr6_22569443	AX-99127403	ATGAAACATTAGGCAAAGAGTCCCAAACAAGATGA[G/C]ACTTATCTA(G/A)GGATGGGTAC(T/C)GAAACCTGCCATTA
6	22595565	A	C	chr6_22595565	AX-650175711	TTCCAT(G/A)CATGGTATTCCTCCTGGGAGATTGAAAA[A/C]AAATCTTTCTCTGTTTCTAATTATCATTCAGT(C/T)AA
6	22596905	A	G	chr6_22596905	AX-99149941	TAAAGCATGCCAGATACGCAGGAACACAAAGAACC[A/G]CGGTGACCGAGATACATTTTAG(C/G)ACCTTGTTTAAA
6	22604247	T	G	chr6_22604247	AX-99147788;AX-650169952	CGATGCGTGACGTCCCAGAGTCCGTCCAGTACAGC[T/G]TGTCATGAATCCAGTCAATGGCCAGACCACCTGTA
6	22651782	G	A	chr6_22651782	AX-650175477	CTGCTCCATTTGATCTTCCTGCTTTTCAAGTCGAT[G/A]AGA(G/A)AGGATTATCTGAAGAGATGTACAGGAACAGC
6	22729056	C	A	chr6_22729056	AX-99147411	TTTAAACTGCTCCGAATCTTTGGTGATCTCCATGG[C/A]GTAGTACGCGGGGAAGAT(C/T)CCCCGTGCTCCTGATC
6	22741050	G	C	chr6_22741050	AX-99123574	TAATAATGGGGTTGTGGTGGTAGCAGTCATCT(T/C)GG[G/C]ATAACTATCACTAATGGCCCAGAAGCGAGAATCGC
6	22754372	T	A	chr6_22754372	AX-99118922	GGAGCAGACAACGCCCTATCCGGATAAGGTAATAG[T/A]CTAACCAGACGTGCAACAACA(G/A)CAAAGTGGAAGAA
6	22789087	T	C	chr6_22789087	AX-99127738	GAGTAGGGAGACTCGCGCACTGGAGAAAACAACTA[T/C]CTCGTGCTGTGACACCGGATATTTTATATAAGAGC
6	22906433	G	T	chr6_22906433	AX-99069835	GGAATCCCACTCTCTCTTTTCAGAGACTCTCAGGG[G/T]TGTTGGAAGCGTGCCTCCGGAAAAGCATTCCTCCC
6	22912287	G	A	chr6_22912287	AX-99092777	GGATGGAGCTTTATTGTGAAAGATGTGGC(G/A)TAAAG[G/A]TACCATTTGTTACATGGAGTGGTTACATAGTGCCA
6	22918676	C	G	chr6_22918676	NA	ACATGGACCCCAAAGCATGTTAGCATCATAATGAT[C/G]CTCTGTCGTGA(G/A)ATTCAGTCAGCCACGTACTGTCA
6	22926282	T	G	chr6_22926282	NA	CACTGATAAAGGCTGTTAACG(G/C)GTGTGTTAGGGAT[T/G]CCTACCTATGACTATATACCA(T/G)CAAATTGAATCTG
6	22926304	T	G	chr6_22926304	AX-650176022	GTGTGTTAGGGAT(T/G)CCTACCTATGACTATATACCA[T/G]CAAATTGAATCTGAGGATGCTTTAAAACGAATTAC
6	22927638	T	G	chr6_22927638	AX-99145285	ACCTCGGGTTATGAGGGAGCATCAGATAATGAATG[T/G]CATGCCGCTCAACTCCAG(C/T)GACTCAATGTGCCCCC
6	22941057	C	T	chr6_22941057	AX-99129886	CAAAGATATGATTTTGGCACTAACATGGATGAATC[C/T]GCTTTGAAATAACACTTTTTTTCTTCAGGTCATAT
6	22943309	T	G	chr6_22943309	AX-99159573	AATTCAAGAAAATATTTGGAATAAAAAACGACGAC[T/G]CTCCAGAATCATTATACATGGATAATTTGTTTCGG
6	22983374	G	A	chr6_22983374	AX-99029771	GCAAAATTATAGAGGGTCTGATGAAGGACAAAGAG[G/A]AATTGT(C/T)CTTACGAACAGAAGAACTGAATAATGTT
6	22983381	C	T	chr6_22983381	AX-99085859	TATAGAGGGTCTGATGAAGGACAAAGAG(G/A)AATTGT[C/T]CTTACGAACAGAAGAACTGAATAATGTTCTTGAGC
6	22983983	A	G	chr6_22983983	AX-650174881	TGGGTAATATGAATGAAAATGTTGTAAGGCTAGAG[A/G]CTG(A/T)AAATGCAGATTT(T/G)AAATGTTCTGTGAAGAAT
6	22983987	A	T	chr6_22983987	NA	TAATATGAATGAAAATGTTGTAAGGCTAGAG(A/G)CTG[A/T]AAATGCAGATTT(T/G)AAATGTTCTGTGAAGAATCACA
6	22984215	A	C	chr6_22984215	AX-99120662	CATTAACATCAAGAATGAACTTTCTGTTGCCAATA[A/C]ATTTAAAGAAGAC(T/C)TGCAGTTAACGTTGCAGCAAA
6	22985181	C	G	chr6_22985181	AX-99101081	GAATGACGAGATCTCAAACCTCAATACAGCTCTTA[C/G]AGAAAGCAGGGAAGCTACTGTCTCTGCTGAAAAAT
6	22986479	G	A	chr6_22986479	AX-650174883	ACAAGATGCAGAGTCTTCAGCTGCAACTCCTTACA[G/A](A/C)TGCAGAAAATCTGAAAGAGGCAGGTGTTAAACAG
6	22986480	A	C	chr6_22986480	AX-650175712	CAAGATGCAGAGTCTTCAGCTGCAACTCCTTACA(G/A)[A/C]TGCAGAAAATCTGAAAGAGGCAGGTGTTAAACAGA
6	22986930	C	T	chr6_22986930	AX-650174885	AAAAGACAAAGAAGCAATGAAAAAGAAGCTCCAAG[C/T]AGCTTTAGTTGTCCGAAAAGAGCTACTTAAGAAAA
6	23021575	T	C	chr6_23021575	AX-650175714	G(G/A)AGCAAAGCTTTTGAATGAAGTTTCATTCATTGA[T/C]TTTGAGTCAGTTTCTTTTGTACCTGTAATGAGATC
6	23039292	G	A	chr6_23039292	AX-99028783	AGAGCTTTTCAGACTACTC(T/C)GAGGAATCCGGCTCC[G/A]ACAGCTCCAAAGAGGAGACCATCTACGAGACCATA
6	23045504	G	A	chr6_23045504	AX-99087187	GCTGCCATAATAACACGAC(C/T)TTCACTGAAAGGCAC[G/A]GTGATCCTTGTTGCCAGATGAAACAAGGCATTAAT
6	23057753	C	A	chr6_23057753	AX-650174888	TGGCCCTGCACTTCAGAGATAGGCAGTTTAAACTT[C/A]ATTCTGCTTCATTTGGTACGCCTCTC(T/C)TATAGAGT
6	23057793	G	C	chr6_23057793	AX-99054005	TGCTTCATTTGGTACGCCTCTC(T/C)TATAGAGTGC(C/T)A[G/C]TGATGGCTCTGTAATCACACACACAGTGACTAGCT
6	23084886	A	G	chr6_23084886	AX-99029056	GAGCTGGCAGGGTCCCAGTAGCCTCCCCAAAGCAC[A/G]CTTCAGAACATACTGAGATCTAGAACTGGACCAGA
6	23090753	T	A	chr6_23090753	NA	TACAGGGAACTGC(A/G)TAAAGGTAGACCTAGGAGAGG[T/A](A/T)ACTGAGCAGAGAAAATCCCATCTTCAGCCCCAGG
6	23117628	A	G	chr6_23117628	AX-99166687	ACAAGCCTTCAGGAGAGGAGAAGAAGAACATGCTC[A/G]TTGACATAGTGGACACATCCCAACAGAAGTCAGCA
6	23117988	C	T	chr6_23117988	AX-99064339	ACATTGCAGAGGACCAAGTAGGGGCTATTGCACAA[C/T]TTATTAGACAACAGAGCAAGAATGGGACCGGGAGA
6	23134322	G	C	chr6_23134322	AX-650169966	ATCTAGAGAGAGGAAAACAGATGTGACTACAAAGA[G/C]TACACTGCACACGGTCTACCATGAGTCCTGAGGGT
6	23135607	T	A	chr6_23135607	NA	ATGAATATATGAACACACAC(G/A)GAAGTGTGTGACAA[T/A]AAAA(T/A)ATGACTGTGGCACTTTTGCAGACTCCTGCA
6	23171444	A	G	chr6_23171444	AX-650174890	GTCTTCGCAGGGTACTTTTATGTCGTGTAGAGCGT[A/G]AGGAGTTTTAGGTGTGGGGTTTCGTTGGTGTAGGG
6	23191443	G	A	chr6_23191443	AX-650174892	TATTTACCAGTGAAACTGTATTTCCTCTTTGAGCA[G/A]AAGAATTCGCTCAACCTCATTAGCAATGTGTGAAC
6	23205886	G	A	chr6_23205886	AX-650175482	GTGATTTATTAAGTGCATTTTGGGAGTACCCAAGC[G/A]ACACTGGGAGATATACAGGAGGATAGTCACCTGTG
6	23228508	T	G	chr6_23228508	AX-650175484	ATATATAGAAAGATATAATATTCTGACTTTTTCAT[T/G]TTTTTCAATA(C/G)(T/A)GTTTTTAACACCTAGTTTCACCT
6	23258839	T	G	chr6_23258839	NA	GTGACTGCTCCATGTACCTGCGGCCCTCTTGGT(T/A)A[T/G]GTCATTATTAGGACA(G/A)GTGACCCTCATGTCTGACA
6	23258979	G	A	chr6_23258979	AX-99053974	TGAGGGCCTGGGCAGAGATGTTTTCTCC(A/G)AATGGG[G/A]TCAATTTCTCTAGAAGAGCAACAACAACACACAAA
6	23259389	G	C	chr6_23259389	AX-99050936	CAGAAAGGGAACATCATTGAAGCCACTGCCACTCT[G/C]CCAAATCT(T/C)GAAGGGAGGGGCAGTTATGACGTGAC
6	23259924	T	C	chr6_23259924	AX-650176024	TAATTTCTCAACGTTCTCACCTTGAGAATCTGACT[T/C]ATAGTTAATCCTCTCAGACAGTCTGCATCTTTGCA
6	23268875	A	G	chr6_23268875	NA	TGGAACCGTCTGCCTGGCCTGAGTGGCTGTCATTT[A/G]C(T/A)AAATCTGATAAGGTTGTC(G/A)AAGACTGACGAGAC
6	23529747	G	A	chr6_23529747	AX-99021324	TCTAT(C/T)GTCTTTCCTGTTGGATCATCACAATTTCT[G/A]CTGTAGTTAGGCTGCTGTGACGGAATCTACTCACA
6	23531803	G	T	chr6_23531803	AX-99048931	CAAATCAGAACC(C/A)CAGGCACTTATCTCCTGACAGT[G/T]AGGGTCTTGAGAACGTCTTGTGTCTTTTTTAATGC
6	23558298	T	C	chr6_23558298	AX-650176023	AGTTTGCTCTTCCAGTCAACAACAAGCATTGCCCT[T/C]GGTGGTGCACAGTGAAGAGTACGCACAGGTGCAGG
6	23654828	G	T	chr6_23654828	AX-650175717	ATATTTTTTCATA(T/A)ATACCGCTGCTCCGTTGGATT[G/T]CTGTTTAGTTCCTCAGTGGCACTCTGAGCT(C/T)CACG
6	23659090	A	T	chr6_23659090	NA	AATCTGAATGCTTGGTAGCACATTCTCCAAAAAAA[A/T](T/G)TCA(C/T)TTGCAGAGGGTGAGGACATGCAGAGAAGAT
6	23693786	A	C	chr6_23693786	AX-99087719	TCTGTTTCTCTATCGCTCCAGTC(C/T)TCTCTTATCTT[A/C]TTGTCCCTGTGCTCTCTCCCTCTCTATCTTCCTTC
6	23693862	T	G	chr6_23693862	AX-650175719	CTTTCGCTCTCTCCCCGTCTCAATCTCTCTCTCTC[T/G]CTGGTTTGGTTTTGACTGGACTAATAACATGTCCC
6	23721087	T	C	chr6_23721087	AX-650175720	AAATT(G/A)AGCGCG(C/T)GGTCTTTGATTCCTGTAGTCTC[T/C]TTATAAATGAAGAGTGCATCTCTGCCTGAGCAGTG
6	23742700	G	A	chr6_23742700	AX-99165151;AX-650170725	AATAAAATGGGGAGAGTTTTTAAGTTGCTTAGCTG[G/A]CGAGCTAGTAACAATAGCGGGTATTTCCGTTTGCA
6	23743372	G	A	chr6_23743372	NA	GGATTTCATTCACCAGGCTGCTCCCCTAA(A/G)TGGCC[G/A]TAGT(A/G)ACCGTTTTGAATTAAAGGCAAGATAAACCC
6	23746007	G	A	chr6_23746007	AX-650170728	ACTGTGTAATTAGACAGAAGCAGACATTTGTATGC[G/A]GAAAAACACGCGCAGGCCATTATAACCTTTTTTCC
6	23759394	T	C	chr6_23759394	AX-99138008	CTTTCAGAACACAAAGAGAATGATGTCAGAGGTGG[T/C]GGCTGTCTGTGGGTCTGTCAGGCCTCATTGCTGTG
6	23776781	G	A	chr6_23776781	AX-650175721	ACATGAATAAACCTAAGTT(A/C)ATTTATACAAGGATA[G/A]CACATGTTTTATTATGATCTGCCTGCCTTGTTAGC
6	23783797	T	A	chr6_23783797	AX-99072335	CAGCTCC(G/A)ATGGGCAGCTAATGATTTCAGCGAGCA[T/A]AGCAGCCCTGGTTTATAAGCCCCCTGTACAGTACA
6	23793325	C	T	chr6_23793325	AX-650174896	GATGTTATTCATCCAGGTAAAGGAAGGATTACACA[C/T]A(T/C)ATATATATATATAAAATACACATGTGAGCACAC
6	23944953	A	G	chr6_23944953	AX-650170730;AX-99152050	TTTTAATGCAGACTGTTAGTCTCTTTAATACATTA[A/G]CTCGACTGCCGCAGACATCACAGAGCGCAGAGATG
6	23972565	C	T	chr6_23972565	AX-650175722	TGGCCCCTGCAAA(C/A)GGCTTCCAACGAGACCTTATT[C/T]GGCATGTGTGTAATTGGAGTGAACGTGTCAAAACC
6	24018062	C	T	chr6_24018062	NA	GCTGAGGGCTATGCCCTCATGCCGCCTC(T/C)CTCTCT[C/T]CCTCATTT(C/T)GTTCTTCCTTTCTCTATTTTCCTCTT
6	24026375	C	G	chr6_24026375	AX-99110216	CAC(A/G)CCC(G/A)CCGCCCCAGTCTGCACCAGGTATGGCT[C/G]TACAGCGCCACAGCAGCACACACCCCTACATCTGC
6	24029984	G	A	chr6_24029984	AX-650175723	GTGTTGTTTTGGT(A/T)GCGAGGCTCTTGACCCATGGC[G/A]TCCATCTGCCGCTGTGCTCTGTTGGGCTGCCTCCA
6	24079700	T	C	chr6_24079700	AX-650174898	ACAGTGACACCTGATAAAACCTACAACTTTTTACG[T/C]TAAATCACAGATAAAC(A/T)TTTTGGAACTGAAATGTA
6	24093795	A	G	chr6_24093795	AX-650175724	GAGGCCTGTGCAATAAGCATTTCAGTCTAATGCTG[A/G]AATTGTTAACGCTTAATGGATACGTAATTGAAAAA
6	24093879	A	G	chr6_24093879	AX-650169971	ATACAGTTCCAGTCGTGTCGACTAATGTTGATCTT[A/G]AAACGTTTGTCAAAGTTGCCATCGGTTTTTTGCTT
6	24096284	T	G	chr6_24096284	NA	GGCCTCTGCCCCCAGCAGT(G/T)ACTCCCCTCATTCAG[T/G]AAAAAAA(C/T)GAGTGTGTTGCCACAGGAGCCTGTGGA
6	24130003	T	C	chr6_24130003	AX-650526418	CTGTGATGACCCACGCTGCCCCCATGCCCGGGCTG[T/C]T(C/T)ACCCTCGTCCTGCTGGCTCTGGTTGTTAGGCAG
6	24371649	T	A	chr6_24371649	AX-650174902;AX-650175725	TCTCTCCTCCTGTCTTTCTCCGCCCTTCTTTTGTG[T/A]GGTTTACATAGTGTCGATGACATTATCTCAGATCA
6	24410103	C	T	chr6_24410103	AX-650175490;AX-99007584	GGGACCCTCTGAGCTGTAATCGGAAAGTATGCATA[C/T]GGAGATTGAAGAATTGCCTATTTCTTTAGAGCGGC
6	24462865	C	A	chr6_24462865	AX-99149585	TACACATTAAGAGCCAGTGG(C/A)(A/T)TCAGCAGGAATCC[C/A]TGTAATTCTTGCTGCTACTGTCACTTACTTTTGTG
6	24473808	G	A	chr6_24473808	AX-99092159	ACAACCAGGCCTCAGCCATCATCCAGGGCATTGGC[G/A]AAGACAAAGAGCCCCTCATCAGCTTCCTGGAACCA
6	24543041	G	T	chr6_24543041	AX-650175492	TGAGCTCCGCCGTACACACTGCTGTCCTCCGACTG[G/T]GTGAGCAGAGGGTTTGT(G/T)TTTCACCTCGCAGACAC
6	24547744	A	T	chr6_24547744	NA	GAAACCAAAAATTTGCAAAACGTATTGGTTTAA(T/A)A[A/T]TCTTGTTATT(T/A)AGTGTTTTAGTAGCTATACCACTG
6	24563982	A	G	chr6_24563982	AX-99004140	AACCAG(G/A)TCTTCAAGTCCTCCAGCTCTCTCCAGAT[A/G]CACTTCAATGAAGTCCACAACAAAAGGCCTCAGCT
6	24565569	T	A	chr6_24565569	AX-650169972	ATGAATGATAGAATTGAGGACCACACCTCTAAAGA[T/A]ACATCTGAAAACATGAAATCCAAGGACAAGAAAGA
6	24567230	T	C	chr6_24567230	AX-99144442;AX-650169975	AGCTGAAACCTCCCTAGATCACAGGGACAGCCAGC[T/C]ATCTCTGAAACAGGAGAGCCTGCACATGTCTGAAA
6	24624093	T	C	chr6_24624093	AX-99080745	AACATCTTCTTGATTAAGAA(A/C)AAAAATAGTCCCGT[T/C]GCATCGTTTTCGTTGCGACCCGTTTCTTTCCGGCA
6	24625783	G	A	chr6_24625783	AX-99071669	GTGTCATGCTATTCAGTTCCCCTATTTCCTTGTTA[G/A]TTTCTCTCTTTTTGAGTTTGTCTTGGCAGTTTTAG
6	24629229	G	T	chr6_24629229	AX-99101987	TTGGTCATCTTAGTCAATGGCAGTTTGAGTTTAAA[G/T]CTCGCTCTCCCTCAAACCAGAAA(T/C)GGGCTTGAATA
6	24707919	A	T	chr6_24707919	AX-650175494	ACTCAGAGTCCAGCATCTGCAGCAAGAGAGAGAGG[A/T]CCT(A/T)CTCACACAGGTGACACACACAC(A/G)CACACACA
6	24710351	T	C	chr6_24710351	AX-99140270	CTTAATGATGCTCGCAAGGTAAATGCAAAGCAATC[T/C]GTTTCTAGATCCCCCTC(C/T)ACCACCTCCTCCTCCTC
6	24711761	C	T	chr6_24711761	AX-650174904;AX-650175726	TGTGTTGACAGAGCTCTCAGAAGGAGGCCCAGCTG[C/T]GCTCCCAGGATGTCGAGCAGACGCGGCTCAGGGCA
6	24725205	G	A	chr6_24725205	AX-99097583	ACTGCAGCAGCGCGGCTCCCAGCAGGCGGAGGAGC[G/A]CCAGCGGCAGCAGGCCACCGAGCTGCACAGGCTAC
6	24758095	T	C	chr6_24758095	AX-99123242	TTACTTACCGCTCATTTTTGCCACCCTTATCTCCC[T/C]TCTGTTCTTCTTCCTC(C/A)TCATC(A/C)TCATCATCAGAT
6	24758118	A	C	chr6_24758118	AX-99010667	CCCTTATCTCCC(T/C)TCTGTTCTTCTTCCTC(C/A)TCATC[A/C]TCATCATCAGATTCCGAATCGCTCTTGCTCTCTTC
6	24799407	A	G	chr6_24799407	AX-650174907	GTAGCGCAGCATTTGTGCAGCAGAGCTTTGAATAT[A/G]TAATCCAGTGTGGAGACTGGCA(A/G)CATGGCTAACAG
6	24856671	A	T	chr6_24856671	AX-655302830;AX-650527136	GGAAACATGGCAAATCGCACATTATT(C/T)CAACAAGT[A/T]AGTCAGAATGCAAGTGCACATCTCTTCCTCTGGCA
6	26034117	G	T	chr6_26034117	AX-650175728	GTGTGT(G/A)TGTGTGTGTGTAAACCTATTGTT(T/C)TGAA[G/T]GATGGTAGTCTGAGACATGTTCAAAAGCTCTGTGT
6	26625401	A	G	chr6_26625401	AX-650175729	TACAGGATAACTTTTTGTCTTTCCGTGTTGTCTTC[A/G]CAAGTTTTCCAATGTATGCTTTTTTTCAAGGATGA
6	26968061	T	C	chr6_26968061	NA	CAAGGTCGACAAATTTGACTTTTGCCAGGTT(T/C)GGG[T/C]GTCATTCCCGGGGTCCTGG(G/T)GTCCTAAACATGGCT
6	27366881	A	C	chr6_27366881	AX-650174911	CAGTGCCTCATCACTGTGGAGTTTCTTCGATGGAG[A/C]TCTCTTGTGAACATAAGGAATTAAACTTCAACGAC
6	27446567	A	G	chr6_27446567	NA	AGCTGACCAAACTCAGAGTCATAA(C/T)ACAGGGGACC[A/G]AACCTGCGCAAGGCTGTGGAGGCAACGTGTGAATA
6	27516311	A	G	chr6_27516311	NA	AGGGATCATACTAGTGGACGTTTGCTGGTGGGGAA[A/G]GTGGGGAGCA(C/A)ATTGGAAACATGAAGCAAAAGCAA
6	27658692	C	T	chr6_27658692	AX-650174914	ACCCAATAGTTAGGCCTACATAGTTAGTTAGGCTA[C/T]GGCCTACA(T/C)ATTGTGCTTCCTGCAGTGTAATTACA
6	27664517	G	C	chr6_27664517	AX-650174915	GGGTTAAATCGAAATGTCAACCCTGATCTTTGATA[G/C]AGTTTATATTG(C/T)GAAAAAGCAGCTTTGATGGCCTG
6	28618089	T	C	chr6_28618089	AX-650175732	GCGCCTTCATTAACTTGTCTGTG(C/T)TGAAGTCCACT[T/C]TTTGTTTATCCAGGGAACATTAAGTCAGCTTTGCT
6	28629218	A	G	chr6_28629218	AX-650174917	TAGGTGCCCATAAGTAACTATTACTGTGTTTTATA[A/G]CCTGTAAGCCAAAA(T/C)CATTTTCATAGGAAATTATA
6	28953348	A	C	chr6_28953348	NA	GAAGGGAAGCAGCTGAATT(C/A)TTTGATGAATATGGC[A/C]GGGCGCATCGATGCTCAACTGAGGTCTCGGTCGAG
6	29059670	G	A	chr6_29059670	NA	CTGATTTTGAC(G/A)TTTTTCAGTTTCACACTTTCATT[G/A]CATAGCCCCAGTGAAATGTCATGTTATCTGATGGC
6	29459366	C	T	chr6_29459366	NA	TTAAG(G/C)GTGGATGTCTTCATGTCTTAATACTCATG[C/T]GTCTGGTAGCTTCTGCACACATGTT(T/A)GTTTGAGCG
6	30339812	C	T	chr6_30339812	NA	CCGCAGAAGCCCTCCACACCACCG(C/G)GGGACAGTGA[C/T]AGTGATGATGATGATGATGATGGATACCCCAGAGA
6	31019003	C	T	chr6_31019003	AX-650175498	ATAACAGAATTAAGAGCAATAAGATAATTTACAGA[C/T]GATCGAGAAGACCTAGGGCTG(T/C)ACACC(A/T)ACCAGAG
6	31310503	A	T	chr6_31310503	NA	TCAGCAGTTGTGTCTTCAGGATTCACTTCAAATTG[A/T]ATGTTGAGCAATGAAGAGGTGTT(A/G)CTGCCCATTGA
6	31367410	T	G	chr6_31367410	AX-650174920	ACGATACACAGGTACCTCTGATGTGTTATAATACA[T/G]AAAGTAGGTTG(T/G)TAAGT(T/A)TGGTTACTGACATTGAG
6	31437706	C	T	chr6_31437706	AX-650174922	AGGAGGCGTTTGGGTGTTCAGGCAGCTTTTGTGGT[C/T]CTCTGCTG(C/T)CAGGGCCGAGCTCACACCAAAC(T/A)ACT
7	18947	T	G	chr7_18947	AX-650174924	CCAACAGTTTAGATTTACTTAAACTAAAAACACAG[T/G]CCCCACTGTAGGAGTTCAATGCAACAGACGTCAGT
7	93997	G	T	chr7_93997	AX-650174925	AACATCTGCATAACTTGTGAACACTTGAATTTGTT[G/T]AGTCGCAGGAATTGTGATTATTCATTGCTGATGTC
7	990390	T	A	chr7_990390	NA	ACACACCT(T/G)CTAGACCTCTCAGATCACTGGAGAGA[T/A]A(A/T)ATGTTGGTAATACCTACTGTGAGAACTAAACAC
7	1032073	G	T	chr7_1032073	AX-650174926	TATATATATTTAAAAATGGACTGAGAGGGCTGTGT[G/T](G/A)TATCTATAATGTTGTAAAAGTGGTACTTGTGGAG
7	1081333	C	T	chr7_1081333	NA	TG(A/C)TTTTGTAGGGCTCATAAAT(G/T)ACACTTAAATGA[C/T]TATGTTATTTTCATTTTTCTACACTAAATATTAAA
7	1689578	T	C	chr7_1689578	NA	TTTTTATAAAACAATACGATTCATGAGGTAAAACA[T/C]AAAATAAT(G/C)TGCTGTTGTATTGTTTTCAATGTAAT
7	1689587	G	C	chr7_1689587	AX-650175738	AACAATACGATTCATGAGGTAAAACA(T/C)AAAATAAT[G/C]TGCTGTTGTATTGTTTTCAATGTAATACAAGTCAA
7	1690249	G	A	chr7_1690249	AX-650174928	AACGCGCGTGCACTGCTTTTAAGTAGAAGGGGAGA[G/A]TTGTGACGAAA(G/C)TAACTCTTTAATT(T/G)AATGTAACT
7	1690367	T	C	chr7_1690367	AX-99003478	AACTACAGCTGTCCGCTGTCAAAAACAGCTGCATT[T/C]ATAGACCTGGAGAAAATCGTTCACATATAATTTGA
7	1691582	G	A	chr7_1691582	AX-98997673	ATTTCAAAGGCATGGCTGGGGAA(G/A)AAGAGGGTAAT[G/A]GACTGGCCTGCCTGCATTTCTGGGTAAATGCCACG
7	1691862	T	C	chr7_1691862	AX-650526362;AX-650175739	CCACACCGCTGAGCCTGTCAAATAAACACAGCAAT[T/C]AAGTGCTTGATGATTGCTTAATTGTAGACACACCA
7	2360333	G	A	chr7_2360333	NA	GTGG(G/T)TTACACGCTGCAGTTCGCCGGCCCCCCT(C/T)C[G/A]AGATTCAGAGGGGTGGTCCAATCAGTGGTGCCGCG
7	2485229	C	A	chr7_2485229	AX-650175741	CCAAACACACTTTCCCAGAAGCAAAGAAATAAGCT[C/A]AGGAGTATAATAGAGAAAACACCACAAGCTGATTC
7	2807702	G	C	chr7_2807702	NA	AAGTGTGTGTGTGTGTGTGTGTGTATG(T/C)CGACATT[G/C]TGATGTGGTATAATTGCGCGATAATTCTAAAATGA
7	2881148	C	T	chr7_2881148	NA	TTGCCAAGCTTGCCGAC(C/G)AGCTCTGGCTTGATGCC[C/T]TTGTGACTCAGCAGGCCCTCGTAGCCCGACGACGT
7	2992572	A	C	chr7_2992572	NA	GGCAAACAGCACCAACAGCCCAACTGGCAC(A/C)GATC[A/C]A(T/A)TCTTGCTAACATGCTAGCTGGTGTCTTTTGGTT
7	3015039	A	T	chr7_3015039	AX-650175744	GCCACGTTCTCTGT(G/C)TGCTGGTAGTATACTCGTAT[A/T]CTCCACCACTATTGTTGTCTCCACCAGAGATTAAA
7	3306600	C	T	chr7_3306600	NA	GCGTTCTTAAATTCTGG(T/C)CCAAGTTGAAAACGAAT[C/T]CCAGATGA(G/A)AAAACTTTCATGAATGCCAGAATTGT
7	3495801	T	A	chr7_3495801	AX-650174931	TGAAGAATAAATGCACAGGCTTGCTAGTCTGTCTT[T/A]AA(C/A)TCCATCAGGGTGGCCATGTACATGTGAATACT
7	3758872	G	T	chr7_3758872	AX-650174933	AAAGATATTGAAACAGTCAACCCTTCCAGATAAAT[G/T]ATGCTTTCAATTAGGGTT(G/C)TTTCAACAGCTTGCCA
7	4163747	C	T	chr7_4163747	NA	ACTCACTCACTCATTTACTTACTCACTCACTCATT[C/T]ACTCACTCACTCATT(T/C)ATTCACTCACTCATT(T/C)ACT
7	4808335	T	A	chr7_4808335	AX-650174937	CTACAATAGAGGAGAACATTTCCATCACATTTGAA[T/A]GATTTGAGTACGCACAAACACACATACACACACAC
7	5317814	A	G	chr7_5317814	AX-650174939	AGAGACTAAGATATTAGTCTTACAGGGTATTTGTA[A/G](G/A)TAATTACA(T/G)TTCCATAAAAACAAATACAATGCCA
7	6089808	T	C	chr7_6089808	NA	TGAACAGCTCAGTTAACTTC(A/T)CTCCTATCTCTCTC[T/C]CTTTCCCTCCATCTCTCTCTCTCCCTCTCTCCTTT
7	7576829	A	C	chr7_7576829	NA	GAGAGTGTATTTCTAAGTA(A/C)ATTTCAACAATATAA[A/C]GTAA(A/T)ATTTTGGCGAACTCAAGTGTTCTACCTTAG
7	7895834	T	A	chr7_7895834	AX-650174941	TTTCAAATGAGAAAAAGGTTGAAGCAAAGACGCTT[T/A]GCTGTAC(T/G)CTCTCGTTATCTTCAACATCCAACTCA
7	10490315	C	T	chr7_10490315	AX-650174943	CTTATTCTAGAGACCTGTCTTGTCATGCACCGCCA[C/T]CGCACTGATTCATACTTCTAGTTTAATTCTTAGTT
7	10490429	T	C	chr7_10490429	AX-650174945	CAATGCACACCATGAGAATAAATTGACGTGCAGTT[T/C]TATTTATGTCT(T/C)ATCCTCACTGTTGGACATGGGCT
7	10490858	T	C	chr7_10490858	AX-650176027	ACAGCAGACTGGATAAGAGCAACATTTTGTGTTCT[T/C]TGTCCAAACTACAGCTTGAATATTTGTTATTCATT
7	10490901	G	T	chr7_10490901	AX-650175748	ACTACAGCTTGAATATTTGTTATTCATTGTTTATT[G/T]GGGCCACAAGCAGTCTGTAGTGGACTGGCACACTT
7	10491282	C	A	chr7_10491282	AX-650174949	AATAAAACATTAAGCACACTTCTGGAAAAGAAAAC[C/A]GCTTTAGAACCGTCTAGGGTTCTTCATCAGGTCAT
7	10491588	A	C	chr7_10491588	AX-99169336	GCTGAGGGTTACGAGCTCCTCAGCAAAACAGTGGC[A/C]GAGGCCATGCGAGCCCCTGCTGCGCTGGTAGGGTG
7	10491775	T	A	chr7_10491775	AX-650175751	GTCTGCCGCGTTTGGTGGTGGAAGAAATACCAGAC[T/A]GGAGATACATGTGTGTTGCCTGCTAGGTGAAAGTT
7	10491999	T	C	chr7_10491999	AX-99124275;AX-650174954	GGCAATTAAGGATAGATCTGGAATTGTTGTTTCTG[T/C]ATTGCCCCTTTTCAACATTTTACCCATATTTTAAA
7	10492134	C	A	chr7_10492134	AX-650175752	GTGGGACAGGTGGATTAAAGGAAGTTTC(C/T)AGGAGT[C/A]GCATCTGGTCACGTTATTTACATAAAATGATCA(C/T)A
7	10492168	C	T	chr7_10492168	AX-650174956;AX-650175753	T(C/A)GCATCTGGTCACGTTATTTACATAAAATGATCA[C/T]ACAGCTGCCAAAAGCTTTAGCTTCCATCGTCTGTG
7	10492482	A	C	chr7_10492482	NA	AGTGACTTTGCAGACA(G/C)TAGGATATCAGTCAGGAG[A/C]TTCACTACACACAAAACAGTAG(C/T)CTATGTCTTTTG
7	10492505	C	T	chr7_10492505	AX-99028067	ATCAGTCAGGAG(A/C)TTCACTACACACAAAACAGTAG[C/T]CTATGTCTTTTGATTTAAAGCACTGGTGTAGACTA
7	10492547	A	G	chr7_10492547	AX-650174957;AX-650175754	CTTTTGATTTAAAGCACTGGTGTAGACTACAGCCT[A/G]TTTATCATGGAGATGCTCTAGTCAAAACATGAAAC
7	10493042	A	C	chr7_10493042	AX-650174960;AX-650175755	GTGGAAGAGCATCTCAAATTGTGCTCCGGCAAAAA[A/C]CACTTATAGCCACATACCCTCTCAGTTTAGGAATA
7	10493150	T	A	chr7_10493150	AX-650174962	CAGTACTACCTGGAAAAGCTGTCTCGCACCTTCCA[T/A]ATCCGCAACAAACTTCTGCGCCAGGCCCTGGCTGA
7	10494285	G	A	chr7_10494285	AX-650175757;AX-650174964	ACAGGCATATTTCCTGCTACTGTACAAACATCCTG[G/A]CAAAAAACAAACATTTTTACATCCTATTTTGGCCC
7	10494467	C	G	chr7_10494467	AX-99044095	CAAATAGT(C/T)ACTCTGAGTATGAAGTTTTTTTTTGT[C/G]AAATTGTTCAAATGAGTACAAAAGGGTAGAGGAAG
7	10501184	C	T	chr7_10501184	AX-99035896	GACGTGATGCACAGCATGGGAATTTAAAAACAGGA[C/T]TTCACACCTTATACCTTCTGCCCCATATAATTACA
7	10504056	C	T	chr7_10504056	AX-650175758	TCAA(G/T)TCAT(C/A)TGAATATAAGACCAGGTTGTTTGTG[C/T]GAGATGATATTCATACCGCCTCTATCGGAATTTTA
7	10505905	A	G	chr7_10505905	AX-650174968;AX-650175759	CTTGCCTGTACAGCATCTCTGAAGTTCAGTTTACA[A/G]ACATCATCCATCCATACATCATAATCCATATAAGT
7	10508585	C	A	chr7_10508585	AX-650174970	AGCAACCATCTTACTAGTATCGAAGTCCACGTAGG[C/A]TTGATTACCTGGAAAAA(G/T)AACATAAACAAGCGTAA
7	10509850	T	C	chr7_10509850	AX-650175760	AATTGTTGAACAAGGAATACATTATGACATGGACT[T/C]TCAAAGCGTGTTTTCTGGGACGAGCCTTTTTTTGT
7	10511801	G	T	chr7_10511801	AX-650175761	GTTTTAGAAGTCAAGGCTGTTCCTGATTTAACTTG[G/T]CTATATGTTTTTGGATCTTTTTGTCTCTTCCCTAC
7	11972887	A	G	chr7_11972887	AX-99005265	TAAAACCATAAAATGCTGTAGCCATCTCAACAGAT[A/G]AAACACAGTACAATAAAAACAATCGCCAGACAAGC
7	12440574	T	C	chr7_12440574	NA	ATTTGTCACCGAGAGCACGGCTTCGGTTCTAGGGG[T/C]ATTTAAATCGATTTCTCTGGCTGCAGTGGACAGGA
7	13924782	A	G	chr7_13924782	AX-650175764	CACATATGGCACTTCAGCACTCCCTGTAACAATCG[A/G]CTTAATGTGTATCCTCAAACCAAAAATAAAT(T/G)GAA
7	14559623	T	G	chr7_14559623	AX-650175765	AGCAGTACATAGTTTGACGCAACTCTCATTCTTGT[T/G]GTTGTAAACAAATTGCAACAGAGGAATAGCAATT(C/A)
7	15254124	C	A	chr7_15254124	NA	TGTTCTTTCCCCCATATCGTCCTCTCTTCCTCCT(T/A)[C/A]CCTCTCTCTGTCTCCCTCCCTTTCCTCTCTCTCTC
7	15330419	A	C	chr7_15330419	AX-650174983	GTAAATGTATAGGAAATCTCATTTTGGATGGCAGA[A/C]ACATCATGGTGATCAAATGGTTCTATTTCTACAAG
7	15339930	A	T	chr7_15339930	NA	GTGTGTGTGTG(T/A)GTGTGTGTGAGTGTGAGAGTGTG[A/T]GAGAGAGAGAGAGAAAACGAAAGAGAGAGGTAGAG
7	16350701	T	C	chr7_16350701	AX-650174985	AGCAGCAGTGGGGCTACTGACTCTAAATAAAGCCC[T/C]TGTTGCCCCAAA(G/C)AAA(G/T)ATGCCTCCATGTGTCTGT
7	16668801	A	G	chr7_16668801	NA	TTTGAGAGCAGCTGTCTCTCAAGGCGTTCATGTGG[A/G]CA(A/G)ACTTC(A/T)TTCCTCCTCTGTGAAGACCATTGATG
7	17039115	A	T	chr7_17039115	NA	TCAGTTAAAATAAGGAACTGAGTTTTGTTTTAGTT[A/T]TTTTTTAAGAAAAAGGGGGAGTTTGTTAAGTACAA
7	17436947	C	T	chr7_17436947	NA	TGATGGTAATGGTGGAGAGGCAG(T/A)AATTATGAAGT[C/T]TTGATGATGATGATGATGATGATGGTGATGATAAT
7	18309659	G	A	chr7_18309659	NA	A(C/T)GCAACACCTGGAACTTTAAAGTTGTATTAGCCT[G/A]AAGAACAGTTTTTTTCT(T/C)AGCGGAAATCACGAAAC
7	19359958	A	G	chr7_19359958	AX-650175771	TGAACAAGTAGTCTGTAGGAAAAGCATATGAA(T/A)TT[A/G]TACATAGGCCTACAGTCATAGGCGGAATAGCCTAA
7	19363413	G	T	chr7_19363413	AX-650175772;AX-99010556	CCTCCCCAAAGATTGTGTGTATGAAAGGATGATTT[G/T]AAATCAGTGTAGAAGCTATTTGGGTGTGCTGTTTG
7	19363461	T	C	chr7_19363461	AX-650175773;AX-650174994	AAGCTATTTGGGTGTGCTGTTTGTCCCTTTAGACT[T/C]TCTGTAGAGCTCTTGTGTAAAACACAACTGTGTGA
7	19370004	G	A	chr7_19370004	AX-650174996	ACACGCATACACACATCTCACAAACACACACACAC[G/A]CATACACACAACTCACAAACACACACACACACACA
7	19377149	C	A	chr7_19377149	AX-99044846	CGTAAATACATAACTGCC(T/C)GCGTGACGAGCCCC(G/A)G[C/A]GATGGCTCTGTTAGCGGCAGTTAGCGGCGCGCTGA
7	19377358	C	A	chr7_19377358	AX-650175775	CACCTGCAGGAAGTCAGCCCTGTGGCAGA(C/A)TGGTG[C/A]CTTACCACCAGAGCGTACAACAGGGAGAGCATAGT
7	19392730	C	T	chr7_19392730	AX-650174998	CAAA(C/A)ACCTCATCAATTCAGTTTGATTTGGTGCTA[C/T]GCTAACAACAATGCTAACGACAGATGTTAGCACCC
7	19394837	G	A	chr7_19394837	AX-99054812	GC(T/A)ACAGGGGTCTGGAGCTGCCTGAGGAGGCCCAG[G/A]GATGAGCTCTACTAGCAGAGGATGAGAACTCTATC
7	19395540	A	C	chr7_19395540	AX-99110588	CCTGCCGGTTAGCA(G/T)GAATTCCCTAACAGTGA(G/A)CG[A/C]TATGATCCCTCCTGTTCCCCTTCCAGCTTAACCTC
7	19401321	C	T	chr7_19401321	AX-650525974	TAAAATAGTTTTGTCTAATA(T/G)CCTCATATTGTGTG[C/T]ACTGTGTCAGGAAGTGCAGCTCTGTCTCTACTGTT
7	19402210	T	A	chr7_19402210	AX-99071076	CTAAATTATAATCAAAGTGCTCATATCTCTTCTTC[T/A]CCCATCTTTCGCTCCATCTGTTCTCTAAACTGCAG
7	19404875	G	A	chr7_19404875	AX-650175004	GGGGTTTTCATCTCTGAGGCTGGACCAGGGCCGTG[G/A]CCCAAACGGCCTCA(G/A)TTCAGTCATGAAGCGGAGCC
7	19406105	G	A	chr7_19406105	AX-99145163	TTGCCGTAGCGCCTGAGCACTACTTGGAAAGGCAT[G/A]GCTGTAATAGACCCTACAAAACTCACGGCAGATGA
7	19413917	C	T	chr7_19413917	AX-99117583	ATTAGAGCAGGTCAGGTCGCCAGCATATAAGACCG[C/T]CGGGAC(T/C)CGCAAGAGCGCAACGCGTCACACTCCAC
7	19420375	T	C	chr7_19420375	AX-99165113	CTCTC(T/G)GTCTCTCTCTCCA(T/G)GTTCTGATAAACATG[T/C]TGCATTAGCTCCACTCTCTAATCAGACATGTGTCT
7	19691769	G	A	chr7_19691769	AX-650175007	TTGGGCTAAAATCTTGGCAAAACTTTGCAGACATA[G/A]GCT(A/G)TATAGATAGGCTA(T/C)ATCCAAGTTACAGTTTG
7	20708265	T	G	chr7_20708265	AX-650175777	CATTAGTGTGTTGGATATC(A/T)GCAGGTTTTTCT(A/C)CT[T/G]TGTTCATTGTCTTTTGACCCTTAAAAACAGGTGCA
7	21465897	T	A	chr7_21465897	NA	GTGCTTATGCAAGTGCATTTCTGTGTGTAGAGTAC[T/A]ATGCTTGAAATTG(T/G)TAGGGTTAAACAAATAATT(G/C)C
7	21664840	G	T	chr7_21664840	AX-650175011	TATATTGATTCTTTGACTGAATCTCTATATTAAAA[G/T]AATTAACCCTTTTTTCCGAAGCCTGGTGTTCTCAG
7	21807056	A	T	chr7_21807056	AX-650175779	CTGCAGGAGAGCTCTAGCCCTAGGG(C/T)G(C/T)TAGCTTG[A/T]ACAGGTGAACATCACGTGTGGACATGTAGGGAGAA
7	21966230	G	A	chr7_21966230	NA	CACACACACAGACA(C/A)ACACACACTCAGTCACCAGG[G/A]GTCAGGTCCATT(T/A)AAAACGCACGTTGCATCACGTC
7	22510830	G	C	chr7_22510830	NA	AGAG(G/A)GGGGGCACTATG(T/A)CTGAGTGTCACAGACGT[G/C]ACAGACGTGACGTAGCCATGCGGTGGCACACGGCA
7	22743697	G	C	chr7_22743697	AX-650175781	GGTCTTGCTCATAATATGTAAGCATTTGCTCACAG[G/C]TATGTTTGAAATTCGGTCTAGCTATGATTGTGCCG
7	22833964	T	C	chr7_22833964	AX-650175782	GTGCG(G/C)GGACTACATGCAGCAGTGACTAAAA(A/G)CAA[T/C]GAGAGTGACAAGAGACTACTATCCTTAAGATTGAT
7	23033564	C	G	chr7_23033564	AX-650175015	(G/A)ATTGAGATTCATAGAAAGTCATTTTTATATTTCA[C/G]ACTTTTCTTAC(T/A)AAATGCATTCTCTCTCTCTCTCT
7	23346626	G	A	chr7_23346626	AX-650175017	TGTAAAATGAAATGGAAACATTTGAATAGGCTCGG[G/A]GGGGAGCTTGGCTGGAGGACACCCGGTCTTTCCAC
7	23798962	G	A	chr7_23798962	AX-650175019	TATCTGAATGTTTAACTACAGCTACCTTCTCCTCA[G/A]CTTTCACTGATCACATCTGATA(C/T)GGGGGATGTGTG
7	23915695	C	T	chr7_23915695	NA	AGCAGGAAAGGTGCACGTGTCACGCACCTGCAGTT[C/T]AAACGCGTGGGGGAGGGGTTCGGCCTACACGACGG
7	24415280	A	G	chr7_24415280	NA	CCTGGTGTGAACATCCTGGAGCATGTCTACCGAGA[A/G]CC(G/T)GACAGGAAGCACGTGTTTAACCCCACCAAGCT
7	25058658	C	T	chr7_25058658	AX-650175785	TTGGAGTGCA(G/A)TGTGTGGTGAGTGTTGAGTATAC(T/C)[C/T]ACTTTTGGAGTATACTCACGTTTGGAGTGCAGTGT
7	25269681	A	G	chr7_25269681	NA	AGACACCACA(C/T)ACACTCAGAGACACATACACACAC[A/G]CACACACACACACAC(A/G)CACACACACACACACACAC
7	25396651	A	G	chr7_25396651	NA	TTAAGTCATCCAACTATAAAACTATAAAACGCGTT[A/G]CAAATTCAACACATTACAGACACAAA(C/A)TGCAAGTA
7	25461492	G	A	chr7_25461492	AX-650175503	TGTTTTATAAATAGTATTAAGGCTTATGAGCAGGC[G/A]CAG(C/T)CATGTTTTAT(C/A)AATAGTATTAAGGCTTATGA
7	26459678	C	T	chr7_26459678	AX-650175506	TACGGTGAAGCATTATGTCTGCGATCTAAATGTAG[C/T]GTTTAAAGTACGGTGAAGCATTATGTCTG(C/T)GATCT
7	27411956	T	G	chr7_27411956	NA	GACGTTAGAGGTGGT(G/C)ACTGATGACCACTGGGGAG[T/G]GCAGATAAGAGGTGGTCACTGATGACCACTGGGGA
7	27417828	G	T	chr7_27417828	AX-650175025	CCAGTGGGATGACACCTGGTTGGCTCATTACAGAT[G/T]AACTGAT(A/G)TGGGCTGTCACAAAAGGCTGGATTTTT
7	27530772	T	G	chr7_27530772	NA	GAGTGTGGAGACAGA(C/T)GATGTGTGTGTGGAGTGTG[T/G]AGACAGA(T/C)GATGTGTGTGTGGAGTGTGGAGACAGA
7	27636887	T	A	chr7_27636887	NA	GTGTTTGTGTGTGT(T/G)TGTGTGTGTGTGTGTGTGTG[T/A]GTAGTACTCAGTGTAACACACAGATTCTGGCCTTG
7	27663421	A	T	chr7_27663421	NA	TCAGGAGTGATGTGTGTCAGTTCTGTGTAGAAGTG[A/T]CTGTTTCCTTCAGGAGTGATGT(G/C)TGTTTC(C/A)TTCAG
7	28151877	C	G	chr7_28151877	NA	TGCTTTTTTGAATGAAAGATGTGCTATTTTAATGT[C/G]TGGAAAATGTGTGAG(A/C)GAATTTGAAACATTTCGTC
7	28219599	G	A	chr7_28219599	NA	TGT(G/A)GCCTTTGGCCTAAGGATGTACCTGTATATGT[G/A]GCCTTTGGCCTAAGGATGTACCTGTATATGT(A/G)GCC
7	28642439	G	C	chr7_28642439	AX-99087324	ACCTTGCCTTTAAGAAGCTCCCGCAGAAGTCTGGC[G/C]CTGCCCCCTGTGCGCCCACACTGCAGGGGCT(G/A)GCC
7	28931896	C	T	chr7_28931896	AX-650175789;AX-650526098	GGGACCCCCTAGCACCCCATCAAGGAAAAGGA(T/C)CC[C/T]TAGGCTATAGGTCTCTGGACCCTACTTTGAGAGTT
7	28941477	T	G	chr7_28941477	AX-650175034	CTTTCACCATGACTGTCTCCATAGACGTGTGAAAT[T/G]AATGTACACCTAGCTACACAAGACTAGCCTGTGTT
7	28946860	A	G	chr7_28946860	AX-650526324;AX-650175036	TTAGTATTGCATCTATGTATTGCTGTAGATACGGG[A/G]AATTAAAAACTTGATTTGTAT(C/A)ATTTTAAAAATAG
7	28947663	C	T	chr7_28947663	AX-650175791	CGATATTATC(G/A)TGCATCCCTACTTACAATAAACAC[C/T]GTTCGGTAATCACCTATCCCAAAGCTATCCTGTCT
7	28949584	G	A	chr7_28949584	AX-650175792	GGGGACAATAAATGTATTATGACATAATTTTAAAC[G/A]TTGGCTTTATTGGTTTTGAAATTCTGGAGAAGACG
7	28950034	T	C	chr7_28950034	NA	TTTGTTTTCCACAAAATGTCCT(C/G)TCTTCACTGCTA[T/C](A/C)CTCATTACGTGTGTTCAAAAACGTCACTCGCACC
7	28951307	C	T	chr7_28951307	AX-650527205	CTGTTGTTTCAAAGAATCTTATTTCTAGTTTTAAA[C/T]ACATCTCC(C/A)(A/G)TGAATT(A/T)CACTGTCATAATC(C/A)TTTT
7	28952123	C	G	chr7_28952123	AX-99123971	TCAGTTTCACCATCTGTCATGGAACCACCGTAAAT[C/G]CAGTT(C/T)ATAGAGTTTGAATTGACTAA(G/A)AAACAACA
7	28954581	T	A	chr7_28954581	AX-650175793	CGCACTTTTCTGACACCCATTCTAACACATATTAC[T/A]TGCGGACTTTTGGACACAACACCATTGATGC(T/C)GTC
7	28954779	G	T	chr7_28954779	AX-99118702	ACCAAGGTT(G/A)GGGAGGTTACTTTTGAGATGTAAGA[G/T]GTTACATATTACTTGTTGCCCTGTTAAAAATGTAT
7	28955144	T	G	chr7_28955144	NA	TAATTA(C/G)CAACATTTTGATTAGTAATATTACATAT[T/G]TATTCTCAGTAACAGTAATGG(G/A)TTACCTTTACATT
7	28955706	C	G	chr7_28955706	AX-99058938	ATTAAGGGTACAATTAAAACATTACAGTTAATATC[C/G]A(T/A)ACAGCACCCCCAGGATCTAAAACGTCACTTAGA
7	28955821	T	G	chr7_28955821	AX-98998228	TTGGAGAGGGTCCATTACCCAG(T/C)AACGTTCTCATT[T/G]GACAAGACACATTGACAAGAGTCTGAATGGGAAAG
7	28956075	C	T	chr7_28956075	AX-650175043	TAGACAGTCCTATTTGGCTTGCTCATGGTGGTTAG[C/T]GGGTG(G/A)CAGATCAAAATTAAGCAGCTAATACATTC
7	28960048	T	G	chr7_28960048	AX-655302972	AATTGTAT(G/C)AATATATAGTGCTAAAACAATACAAT[T/G]GTCTCAAGGTGCTTTACAGAGAGCCCAGGGCCTGA
7	28962735	T	A	chr7_28962735	AX-650175046	TATAATGGAATATTTTTGTTGTCGTCCATTATGAA[T/A]ACATTTC(C/T)TGAATGTCTATTT(G/C)TGTGATTGTGAGT
7	28963175	A	C	chr7_28963175	NA	TTTGTTGCTAGGT(G/A)ACAGATGTGTTATGTGGCGTT[A/C]TGACACTTT(G/T)TTGCTAGGTGATGAGCATGGTGTCG
7	28963185	G	T	chr7_28963185	AX-99047554	GGT(G/A)ACAGATGTGTTATGTGGCGTT(A/C)TGACACTTT[G/T]TTGCTAGGTGATGAGCATGGTGTCGGCCTTTGGGC
7	28966552	T	C	chr7_28966552	AX-99009217	AG(G/C)TTTTAAGCCTT(C/A)GTGAGTTAGCAAGCTAGCTA[T/C]CACCAGAAGCCAACAATGGCAGCCCTTGTAACTGG
7	28967187	C	A	chr7_28967187	NA	GGGGTGTTGATGACTATTTTAATTT(G/T)ATTTCTAAC[C/A]TTCCAGATGTGAACTGGGG(C/A)TCCTCTACTCAAGCG
7	28989077	A	G	chr7_28989077	AX-650175795	CCCATCGCTGGTCCTCGCGACAACGTG(T/G)ACCGAGT[A/G]TTCAGTGTTAGCCCACAGCGAGAGAAATGAGCACT
7	29203182	C	T	chr7_29203182	AX-650176029	GGTGCATACACGTTAGATTACACGGGGTATTGT(T/A)T[C/T]CTTTAGTAGTGAGGCATAATACGACACGTTAGTGG
7	30063216	T	C	chr7_30063216	NA	AATTGGTAAAGTTCATCTCTTGCGCCAGGAGATTT[T/C]TA(G/C)ACTCTAAACCTGGAGGTT(A/G)AAAAGTCAAGTTG
7	30095729	T	A	chr7_30095729	NA	GTGTGTGTGTGTGTGTGTGTGTGTGTGTGTG(A/T)GTT[T/A]CTTACGGTCGGCGTGGTCAATCGGTGC(C/A)GTGTGTG
7	30183574	A	C	chr7_30183574	NA	ACGATACAAATATATAGACAATGAATATAAAAAAA[A/C]AAACAGCAATAGAGTTTCGAGCACA(T/C)CACATTACA
8	233631	T	C	chr8_233631	NA	ACACACACACACACACACACACACACACACACACA[T/C]ACACACACACACACACACACACTCTCTGAGCTTCT
8	363500	T	C	chr8_363500	NA	ACACACACACACACACACACACACACACACACACA[T/C]ACACACACATACACACACACACACACACACACACA
8	605896	T	C	chr8_605896	AX-650175508	ATGCCAGTGTGATGGTAAACTGTCTGTCATAGTGG[T/C]A(G/T)CTAAACATTTCTGGTGTCAGACATACAGGGTTT
8	825783	A	G	chr8_825783	AX-650175797	ATAAAACCGATGCAGGACACTTACTGAGGGAGACT[A/G]CGTTGAGGATGATCCCAGACACTGCCATGCCTGAC
8	1276674	G	T	chr8_1276674	AX-650175053	GGGAAACCTAAAGCAGGACACCACCACTTGGCACC[G/T]CTTTCAAA(G/A)GTGTGACAGAGAGAAAGTTAATGTGA
8	2420926	T	A	chr8_2420926	NA	CAGTAGGGTACAACTCGCCAGTGAAGACAAACATC[T/A]GTGCTGTTCCGGTGGCTATCCCAAACTTGCCCAAC
8	2598699	C	A	chr8_2598699	AX-650175799	GTATGGTTTACCTGGCTGGCTCCTGGTGTGCCAAG[C/A]AGTTGGCTTCCAAGCAACATGTGGTCTGGGCAGAC
8	2737210	T	C	chr8_2737210	NA	CTAAATGAAGCTTTTTTTTTTTCTC(G/A)TCTTTTTTT[T/C]CCCCCTCTCTTTCCTTCCTCAAATCCCTGTGGATC
8	2823580	G	A	chr8_2823580	NA	CATCAAGCCAATCCAACTTGTGGGAGGTGCTTCAG[G/A]AAGCGTGGGGTGAAATTTCTACAGATTACCTCAAC
8	2971305	G	A	chr8_2971305	AX-650175061;AX-650175802	GGAAAAAAGGCTTCAGCAATATACAGTCAATTGAA[G/A]CTGGAAGGAATAGTCACCTCTATATCATAATTGCA
8	3741339	A	T	chr8_3741339	NA	CAGCAAACAGGGCTTTTGTCTCTGTG(T/C)TTATGCAC[A/T]GGGGACACAGCAGGACTCCCTGGGCCCAGCCCATC
8	3743801	C	A	chr8_3743801	AX-650175804	TCATTTGTGAATTTACATCTCCTAGAATGTC(C/A)ATT[C/A]AATTGTATTTTTAACAAGGAAGCCAAATTTGT(T/C)CT
8	4811275	G	A	chr8_4811275	NA	ATAGTCA(G/T)CTGAAATGGCGACTGCATTAGGGAACT[G/A]TGCTAGCTAGCTACATTAGAATAGTCAGCTGAAGG
8	4989102	C	G	chr8_4989102	NA	TGTGTGTGTGTGTGTGT(G/A)TGTGTGTGTGT(G/C)TGTGT[C/G]TGTGTGTGTGTGTGTGTGTGTGTGTGTGTGTGTGT
8	6931056	A	G	chr8_6931056	NA	CACAGAACAAAGACATGACACTCCCATCTTGTACC[A/G]TCCCGTCCTTGGTTCCAAGAGATAAGAATGTTTAC
8	7349958	G	A	chr8_7349958	NA	GTCACATAGG(A/G)CACGTGCATGTGGGGTCACATAGG[G/A]CACGTGCATGTGGGGTCACATAGGACACGTGCATG
8	7890818	G	T	chr8_7890818	AX-650175065	CTGTTATACACTCAGCACTTCAGCAGAGAAAAAAT[G/T]TTCCCTCTCCCATGTGCTTGCACAGCAATGCTGAA
8	11350605	C	T	chr8_11350605	AX-99040270	GAGAATTCTGAGTGTTAAGATGTGCTTAACAGAGG[C/T]CCTGAACCATGTATAACGAAATGCATAGATAATCG
8	11359316	T	C	chr8_11359316	AX-99137416	CCGACTCCGAG(G/A)TGGGTACACAGCCAACCATAGCC[T/C]TTGTAAGGCTGCTGTATAGTTCAGCTGTGCAGCAC
8	11361945	G	A	chr8_11361945	AX-650175809	TTTTTGTCTCAATGAACAACATAGTTTTCATATCT[G/A]TTGATCGGTACATTGCGGTTTGTAAGCCTCTGAGG
8	11379364	A	G	chr8_11379364	AX-650175070	GTTAATCAATAAAAGGAGTGACATTAATAGCATTA[A/G]CATTTGG(G/A)GCAGTGACTTACAAAGTCACAAATATA
8	11380028	C	T	chr8_11380028	AX-650175071	CCACACAGAGCGTGCCACGGAGAGTGTCTGCTTAT[C/T]ATTGATC(T/A)(C/A)CCATGGATTGCGTTTGATGTTGTTGT
8	11399554	A	C	chr8_11399554	AX-99068923	GCAA(C/A)CGTAACTCTTCAAAATGTCAGATGACGAGA[A/C]ACCCGCAGTA(C/T)GCCCCCAAGTGATGCCCATCTTCA
8	11399565	C	T	chr8_11399565	AX-99047935	TCTTCAAAATGTCAGATGACGAGA(A/C)ACCCGCAGTA[C/T]GCCCCCAAGTGATGCCCATCTTCATGGGAGCCGAA
8	11405347	T	C	chr8_11405347	NA	GGTGCC(G/C)CTTGCTAAGCAGGATCGGCCCTATACTG[T/C]CTTCAGAACTCCT(C/T)AAGGGTTGTTCCATTTCCTGG
8	11412618	G	T	chr8_11412618	AX-650175074	AGTTGGCCAAGGTATCGCTACCAGAACATCTTGGT[G/T]GTGACTGACTTGTTTACCAAGTACGATTGGGCCAT
8	11412862	A	T	chr8_11412862	AX-99121408	GATG(C/T)GAGAGGTTCAA(C/T)AAGACCCTGCTGAGCCTT[A/T]TAGGGACCCTGGAAACCGAACAACAGAACAGGTGG
8	11412947	A	G	chr8_11412947	NA	CTCCCTAATGCA(G/A)GCCTACAACAATAGTGTACATA[A/G](G/T)ACCACAGGCTATGCCCCATCTTACCTGATGTTTG
8	11412948	G	T	chr8_11412948	AX-650176030	TCCCTAATGCA(G/A)GCCTACAACAATAGTGTACATA(A/G)[G/T]ACCACAGGCTATGCCCCATCTTACCTGATGTTTGG
8	11413028	A	C	chr8_11413028	AX-650176031	GCGCCTACCCGTTGATCTGCTCCTA(G/C)GGA(C/T)GGCGC[A/C]GAGAGATGGAAGAGCTGACTGCTGCATGTAAAGAC
8	11413124	C	T	chr8_11413124	AX-99089407	TAGAATAGGACAGTCTTTACATGCAGCAGTCAGCT[C/T]TTCCATAGTAATGGCAGCCAAATCATCTGACACTA
8	11413269	C	A	chr8_11413269	AX-99052794	AATTGCCCATGATACACACCAGGGAATTGTACGTA[C/A]AAAGCAAA(G/A)ACTTAGGGAGCTCCATT(T/G)GTGGCCAG
8	11413278	G	A	chr8_11413278	NA	TGATACACACCAGGGAATTGTACGTA(C/A)AAAGCAAA[G/A]ACTTAGGGAGCTCCATT(T/G)GTGGCCAGGTATGGACG
8	11421473	A	T	chr8_11421473	AX-650175076	TAGGGATACTTGTTACAGTTTATTTGCTTTGCTAT[A/T]T(T/G)CCATTTTATTTAAGCATTCCTGCACATGGTACT
8	11421539	G	T	chr8_11421539	AX-650175811	GTACTGAATCTTTGTCTTTTCTAGT(G/C)ACCGCTCTC[G/T]TATGGGTTATGTATATGAACTCCTGCGTGAACCCA
8	11422398	G	A	chr8_11422398	NA	ACCAGTCA(T/C)GGTCTCAATAAGAGGCATCCCACACA[G/A]CTGAAGGCCTCAG(C/G)AGCCACTCATGGTGGCACCCA
8	11422668	G	T	chr8_11422668	AX-650175079	CTCATGACGTTTTCCATAAAAAATCGGTTGTAAAT[G/T]AATTTCAGAAAGATATACTTT(A/G)TTTTTCAACACAA
8	11477563	G	A	chr8_11477563	AX-650175812	CAGATATTGAGTTAATGACACTCACTTGATAGGTT[G/A]CCACCTGGAAAATCCTCAGATATAAAGTGATCATA
8	11478020	G	A	chr8_11478020	AX-650175813	GATCAATAAATC(T/A)GCCACAGCCAGAGAGAGGATGA[G/A]CAGGTTGGTTGGAGTGTGAAGCTGCTTGAAGTGAG
8	11537444	G	A	chr8_11537444	AX-650175082;AX-650175814	GTACAAATATTTAATCTGCCTGTTTTGACCTTGCA[G/A]CCTCTTTACAATGCATTGCACATAATTAGCATACC
8	11558021	T	A	chr8_11558021	NA	ATATTGGCCGGACTAAATTCTATATTAGGTCTGGG[T/A]ATTAAGATTAATTTATTTTCACTAATAATTTCCCT
8	11800777	A	C	chr8_11800777	AX-650175816	AACACAGAGATACACCCTCCCAGTTCTGTGCTTTT[A/C]TACCTTTAGTTTGCTGTAACAGAGCAGCTCACCAC
8	12041540	T	C	chr8_12041540	NA	ACAGACGCAGATGAAGGAGCAAATGGGGAGGTCA(C/G)[T/C]TATG(C/A)CTTTAGTCGCATATCTGATAAAGCAGCAAG
8	12158947	G	T	chr8_12158947	NA	CCATGCAGTTTCACCTTTGAAAT(T/G)ATCCTTGACAA[G/T]C(C/A)TATGGAATTACATCACGTCACGGTTGAAATATT
8	12223476	A	C	chr8_12223476	AX-650175817	GTTTATATCAAAGAAAACAACCCAGCAGGCGTTTC[A/C]TTGGCCTCTGTGGTTGCATCTGACATAGATCAAGA
8	12228964	A	C	chr8_12228964	NA	AATGCTCAAATCCGCTACACTATCCCGGAGGAA(T/C)T[A/C]AAGGAGGGCTCCGTGGTTGGAAATATCGCCAAGGA
8	12469918	A	G	chr8_12469918	NA	AAAAGAGGAGAGGATAGGAAAGGAGAGGA(G/A)GGG(T/A)G[A/G]GGAGAGGAGAGGAGAGGCGAGGAGAGTGTGCATGT
8	13496623	G	C	chr8_13496623	AX-650175089	AGTTAATGAACAGCAGTGGTAGAAGCTTGCTCTTT[G/C]ATGTAGGAGCGATCGACGGAGGACACTCACAAGAG
8	14462825	A	T	chr8_14462825	NA	(T/G)GCTGGAAAATG(G/A)GTGTAAGAGGAGAGTTTGCCTA[A/T]AACCCACATCTATGAATTGGCCTCTGGGGGTTGGG
8	14621495	G	T	chr8_14621495	AX-650175822	CAGGCCTGAGAGTGTGTATGGAGGCGCATT(A/C)ATTT[G/T]TATGCCGTGTAAGGGCGAGGTTTGTAAAGAAAACT
8	15793817	G	T	chr8_15793817	AX-650175823	GTCCCCTGATTCTTTTCACCAAGTTTCATGTCTCT[G/T]CCTCAAGTGCTCTAGTGCCACAATCAGGTCAACCT
8	16079565	A	T	chr8_16079565	NA	ATATCACATATGTGTCTTTATTCAGGAGAAAAAAA[A/T]AATAAAATCAGTTCTACATGGTTTCACGTATTGAG
8	17388222	C	T	chr8_17388222	AX-650175825	TCCACTAGT(C/A)AAAAAATATGCCAAATACATGATGA[C/T]TCATTTAATACTAATACTGATACTTATACTAATAC
8	17733212	A	C	chr8_17733212	NA	GACTTTGTGTCAGACAGTTCTC(T/A)AAAAAAAAAAAA[A/C]CAGAACATTGTCAGTCTAACCTC(C/G)GCCTGAGCCAT
8	18949723	G	A	chr8_18949723	AX-650175826	TATTTCTCTTCCTCCCTTTCTCTCTCCA(C/T)TCCAC(C/T)[G/A]CTAGGCCTGAGGGCTGTGCATTGACAGGCACGGTT
8	21080084	T	A	chr8_21080084	AX-650175095	TAGCCGGTCCACAGGATAAGTAAGACATGATAGGC[T/A]TTCATGATTCTATGGTGACTAAAGAAACCACAATG
8	21153471	C	A	chr8_21153471	AX-650527061	GGTTTCCATGGAGGTGGCAGCGGATGCTTGGTAT(A/G)[C/A]AGTCTCCATAGCGACTTAGACAGCTGTAGCAGTTC
8	21169370	G	A	chr8_21169370	AX-650175097	TGTAATAAGAGACATGGGAGTGGAGAACCAGCCTA[G/A](T/A)ATGACTGTAACAGTAGATGTTTACAAAT(G/T)TTTTC
8	21356566	A	C	chr8_21356566	NA	GGTTTCCATGGAGGTGGCAGCGGATGCTTGGTAT(A/G)[A/C]AGTCTCCATAGCGACTTAGACAGCTGTAGCAGTTC
8	21367710	G	A	chr8_21367710	NA	ATGCACGTGGGAGACGGGAAGGC(G/T)GCCGCTAACGC[G/A]CGCGGCTCCAGCAGTTTGGCCAATCTGTTCAGACG
8	21468207	G	C	chr8_21468207	AX-650175830	AGACGAGGACTGACATTTAGATGTTTAGGCGTGTC[G/C]TCTGCGTCAATCTAAAAGGGCTTGTTAGCAAAATC
8	21842135	T	G	chr8_21842135	NA	TTCTAACTCCCTGGTAGTCCTTCCATAGCAGCCCA[T/G]GTTGGTTCAGGCTCGGTCAGGG(C/T)T(C/T)TTATTGATTT
8	22035830	A	C	chr8_22035830	NA	GCAGATGAGGACCCTAGACCTGTTCCATGAGGACC[A/C]T(T/G)TACTGTACTGTATTAGACCCTAGACCTGTTCCA
8	22099290	G	T	chr8_22099290	AX-650175831	CTTCTTT(T/A)AAACA(G/C)CTTTGTTCCATGTTGAATCCA[G/T]GAGTGTAGAAACTACTGGGTTGTACTGACAACTCA
8	22265359	C	G	chr8_22265359	NA	TTGGGAGGTGCACGTCAGGCCGCGGAGAGGTGCTC[C/G]GAGAGGGTTTGCAACGACGCAGAGGGCTATGCGTG
8	22451500	G	A	chr8_22451500	NA	GATCTCCTGCAGCCACAGACATGATCAACACCATG[G/A]G(T/A)CAACA(T/C)CAACACCAGAGTACAACCGACATGATC
8	22978328	T	G	chr8_22978328	AX-650175833	AGCATCATCATTATGAGACATATTCAGGCTTTACT[T/G]AAGCCACACATCTTTAGGACACATACTCAGGCTTT
8	23050768	G	A	chr8_23050768	NA	TATATTTGT(T/C)ATAGTTATGGTTGGC(C/A)GTGTGGACG[G/A]GCCTTACGTGTGTATATTTGTTATAGTTATGGTTG
8	23055155	G	A	chr8_23055155	NA	CAGTGTTCTCGTC(C/T)CTGCGGGAGGCTTATTTCTTT[G/A]TTTT(C/G)GCAATGCGTGCCTCAACAATGATGCTTAAA
8	23108528	G	A	chr8_23108528	AX-650175835	TCT(C/T)ATCAGCAT(C/T)GCAAGACAGTACAGTTTCAGAC[G/A]CAGTCTGTACGTAACACTTTACACTCGAACGCTGG
8	23222773	C	A	chr8_23222773	AX-650175109;AX-99025783	CACAGTTATGTCATGTGGGAGATGGGGAATGCAAT[C/A]ATCCTGCTGCTTCCTACCGTCTCTGCTTCAGCCCA
8	23341110	T	C	chr8_23341110	AX-650175111	GATAACTAATGGTATTCTCTTGCTTGAAGCAGTCA[T/C]ATCTGTAATCACAACCGTA(A/G)GAAAAAA(T/C)TGTTAAC
8	23661064	A	C	chr8_23661064	AX-650175836	GGAGGAGACCAAGAAGCCGGCCGGAGCCCCGCCGC[A/C]GTCGGACGCCACCCTGCTCACCCACCTGAAGAAGG
8	24009779	G	T	chr8_24009779	AX-650175115	GAAGTAGCAAACCATTAGTTTAAATGTGTGTTTTG[G/T]CA(T/A)CCATAATCTAAACACTACA(T/G)TCTAATAGCCTA
8	24231120	C	T	chr8_24231120	NA	CACTTTGAAGCAGAATTGCT(G/C)TCACCAGTGAAACC[C/T]AATGGAGAGTCATC(G/A)GACCTTTTTAAAACAACAAA
8	24569230	A	C	chr8_24569230	AX-650175837	TATTA(G/T)ATGGTCAA(A/T)TTCTAAACCATATATTAATA[A/C]AAGATCAATGGTATGGTTTCAGTAATAAGGGGGTG
8	24636380	T	C	chr8_24636380	AX-650175511	CGCGCTGGTCAACGCCCAGGCTGGTAGAGAGAGCG[T/C]TCCTGCCAGGTCTCCCGTGCCGTCCGCCGACCCCA
8	24660877	T	G	chr8_24660877	NA	GATTTATTTAGGATTAAAGACAGCTAATCTGTCAT[T/G]TTAGGAGAAACTATTACATT(C/G)TGGAGGTAGACAGA
8	24693853	G	T	chr8_24693853	AX-650175119;AX-650175838	(C/T)ATGAAACATGTTTTTTATACTCAGATAAAGGCTG[G/T]CTGTGCCCAGCTCATCTTCAGAGTTTGTTCATGAT
8	24877245	C	G	chr8_24877245	AX-650175120	GGAAACAGACAGACAGTGCAGACGGACAGTATTGC[C/G]ATTACGCTCC(A/G)TGCATGCTTCGATA(T/G)TGTCTTCCT
8	25063300	G	A	chr8_25063300	NA	GAAATACATGGCCGTTTGTCACCAGACGCCAAGCA[G/A]CACGCCATCGCCTACGGTGAATGATAACTAGTAAT
8	25438863	G	T	chr8_25438863	AX-99015999	GATCTGCTGGCCTC(G/T)GGTCAGGTCTTGTCTTTCAT[G/T]GACTGAAGACTGACATTCACAAACCTACCTTCGAT
8	25442515	G	C	chr8_25442515	AX-99003573	TACTGGGCCTGCGTATCACGGAGGATCTAGATGAA[G/C]ACACAAAAAAGAGCTCAAGCACAGGCA(G/A)TCCGTTG
8	25445344	A	C	chr8_25445344	AX-99093928	CACATGTGG(G/T)GATGTTACTCCAGAACAACTAAAGA[A/C]GCTCTTGCATTTGGGTACTTTTATTTTAAATATCA
8	25607278	A	C	chr8_25607278	NA	CATGTATTTAATCTTTTTATTTTTGCATTTAAAGC[A/C]GTAGGAGACCTATGTGACT(C/G)TCATTGTTTCATTTA
8	25616061	T	G	chr8_25616061	NA	AGGATCTGGA(A/G)AAAAGTGACGGCCAGTCCCAGGAG[T/G]CAAACAGTGGACTGCAGCAAAATGCACA(A/G)CAGCCG
8	25709263	A	G	chr8_25709263	NA	ATAGTTTCATGACCTTTACCTTCGTCTGTTACTGT[A/G]TAGT(G/T)(T/G)CATGACCTTTATGACCTTTACCTTCGTCT
8	25848121	G	T	chr8_25848121	AX-650175794	GAAGCAGC(T/C)GCAGAA(C/T)GACATAACCACAAGCTTTT[G/T]AAGAAAAATGACAGACAGAATCATCACATCATCAG
8	25998476	C	A	chr8_25998476	NA	TTCTGATTACTAAACGACTTCT(T/C)TACCTCCTGTAC[C/A]ACTGCCGCCCCCTACTACTACAATGACCACTATTT
8	26019994	T	G	chr8_26019994	AX-650175129	TTTCCTTCCTTGCCTCGGCTTTGTATACGGTGCCC[T/G]TGCAATG(A/G)CACCCCTGTAGGTGTGTACTTGAGTTT
8	26032690	C	G	chr8_26032690	AX-650175841	GCTCTACAGGATTGTTTATTTAATCCACATGGATA[C/G]AAAAATCTATTCACGTGTCTTTACTTGGAGGTGCA
8	26062734	A	C	chr8_26062734	AX-650175842;AX-650175132	CAGTCAGCGACCATTTCTTCAATGAGGTGTGGAAC[A/C]GCATTGCTAAGTCGAATGCAGCTACCTATGAA(G/C)AG
8	26064360	A	T	chr8_26064360	AX-650526209	TTTGGGTGCA(C/G)TTTCACTTTACAATAATGTAAGCC[A/T]TACTTCTCTCTCGTCTCTCTGATCAGTTTAAAATG
8	26177198	C	T	chr8_26177198	AX-99125005	TTTCACCAAGGCACTGCCCATACCTCCAGACCTTA[C/T]TCC(A/G)GGGTAAGCTGAACATC(C/T)TTCAGGAATCAGCA
8	26289296	A	G	chr8_26289296	AX-650176033	TATTGGTCGACTGGATGCAAAGACAAA(T/C)GGAAGCC[A/G]TTTTTTAAAAGCAATTTCCCCCCAACAGTAATTAC
8	26434854	T	G	chr8_26434854	AX-99055090	ACCTTGCATGCTCAACAGGTGCTGCCCTGAGTGGA[T/G]GGCCATGTTGGGCTGGTAGG(T/G)GGCTGAAGTCAA(T/A)G
8	26487156	A	G	chr8_26487156	NA	GGTTAGCTCAGTCCTG(C/T)TCAGTGCCAAGTCTGCTA[A/G]TCACATCGTGAGGTGTGACAGGAAGTGATCACAAT
8	26494968	G	A	chr8_26494968	AX-650175135;AX-650175844	AATGGGCCACTCTGTAGAGTAGGATTCATTTGGAT[G/A]ACTCCTTTTAAAGACAAGTAAGAGTAGTGAAATAC
8	26832843	A	G	chr8_26832843	NA	GTTGGCCGTTTGGGTCG(G/C)GTTCAGAAAACACTGTC[A/G]CGACTAA(T/C)CACGGTTGTTTTAATCTGCGAAAGATT
8	26867849	T	G	chr8_26867849	NA	GTTGTGTATTGTCATTCACGCACTCAAATGAGAT(T/C)[T/G](T/G)TCTCATCATTGTAAATCCTATCTGTATTTTTGCG
8	26998273	C	T	chr8_26998273	AX-650175845	GCATTTATTCTGAGTTAGATAAGC(C/T)AGACAGTGGG[C/T]CATATTGACTACCCAATCAGGTCTGTTATTC(C/T)ATA
8	27036641	C	A	chr8_27036641	AX-650175846	TGAAGACTCCACCATTAAGTTCACCATTCAGCCTC[C/A]ATTCTCAACTATTGGCGAGGTGCTACTGAGACAGT
8	27160108	T	C	chr8_27160108	NA	GAGTG(T/C)ACACCTGGACATTGTAAGATGCCAGTTAT[T/C]CGCCTTCAATTGGAAGTGTGCTGTCATGCTTCTGA
8	27621272	A	G	chr8_27621272	AX-650175139	GCTCCATCAGCTTCTCCTGCTGTTGCACCTCTGGG[A/G]CGC(C/T)CTCGTTCATCAC(C/G)GTCAGGCTCTGCAGCCTC
8	27678113	C	G	chr8_27678113	AX-99108184	AGAGGGGATCAGAGGTGCAGATCAGATCGCCTAAA[C/G]ATGGCCAC(A/G)CCCACGGCTTGCGGCTCCTCTGTTGC
8	27678122	A	G	chr8_27678122	AX-650526131	CAGAGGTGCAGATCAGATCGCCTAAA(C/G)ATGGCCAC[A/G]CCCACGGCTTGCGGCTCCTCTGTTGCCATCACAAC
8	27789662	C	T	chr8_27789662	AX-99066833	TAGACAACAGTTTATGAATAGAAATAACAAGATCG[C/T]TGTTGCATATTTACATCATGGATCACATTTGTTTA
8	27790057	G	T	chr8_27790057	AX-99097928	TTCAAAATCCTCAGCAGAGAATTTTGTTTA(T/C)TGCT[G/T]GAGTTTAGATAACCTACCTGGACGTAATCGCC(C/T)GT
8	27790385	T	C	chr8_27790385	AX-650527351;AX-655302793	TCCTCTGACAGTGTGCTTGGTCCACCCACACCATA[T/C]CAGGTACTAAG(A/G)CCTGGGATTTGGCCATAGCAACC
8	27790397	A	G	chr8_27790397	AX-650175849	GTGCTTGGTCCACCCACACCATA(T/C)CAGGTACTAAG[A/G]CCTGGGATTTGGCCATAGCAACCATCCATTGAGAA
8	27790819	C	T	chr8_27790819	AX-650525977;AX-99002588	TTCGACCTGTTTGCATCCTGTCTGATTCCCATC(T/G)G[C/T]CTGTAACCT(G/A)CTTTGTCTGTGAATAAAACTCTCGC
8	27842586	T	A	chr8_27842586	NA	CCTGTCCATATCCAGTATAACCTGTGT(A/C)TGTCAT(A/T)[T/A]TAAGAAGTGATATGTCATTAGCCTACTGGGGAGCT
8	27856949	C	A	chr8_27856949	NA	GGTGGCCAATGTCCTATCCTTTTCCTCCCTGCTCC[C/A]TGTC(T/C)TCCCT(T/C)CGTGGGCGCCCCGCATCATTGGGC
8	27861321	A	G	chr8_27861321	AX-650175146	CACACACTTACCCAGAGCTAGCTGTGAGAGTGCTA[A/G]AGC(G/A)ATGCTGAGAGGGGATATGAG(T/G)ACATTGGGTT
8	27912928	A	G	chr8_27912928	AX-650175147;AX-650175850	TGATATGGTGTCCATCAGGGAATCATATGGCCTCT[A/G]GTAGGAGTCGGGATAGCAGGGAACATTTTGAACGC
8	27927769	C	A	chr8_27927769	NA	ATGGTGGATGAATGGATGGATTGCTTGGATAGCAT[C/A]GACAGATGAA(C/T)GGATGGATGGA(T/C)GGATGGATGGAG
8	27975526	G	C	chr8_27975526	AX-650175852	AGATAAGACGCTGTCATAGTA(C/A)CAGGA(A/T)GTGACCC[G/C]CTTAAAAACTCACCTATCAGGGTGGAGCGTCCGTC
8	28179517	C	A	chr8_28179517	NA	TATTTATGGTCT(T/C)CGTTTGGCCTAAGAAAGCCTGC[C/A]TTGTTTTTTTTTTTTTTTTTTTTTGCAGC(T/C)GCTTT
8	28247369	A	C	chr8_28247369	AX-650175853	GAAATGTATTTATGTGTGTCTTAGATGTAGTG(A/T)GC[A/C]GTTTGGAAGTAGCTGGTATGTTTGACCAAA(A/G)GCCC
8	28254587	G	C	chr8_28254587	NA	TGTGTGTGTGTGTGTGTGTGTGTGTGTGTGTG(T/C)G(T/C)[G/C]TGTCACATTCATGTGTTCATACTGACTTGATGTAG
8	28260098	A	C	chr8_28260098	NA	GCATC(A/T)ATGTGGTCCTGCAGAGCATCCACCAGAAG[A/C]TCCCCCAGGGG(T/C)TCCCAGGCCTCCTGCACCCCCAG
8	28329626	T	A	chr8_28329626	NA	GACATGTAGGGTGTACAGTCATACCCTTAACACTT[T/A]ACAGAGGAGACATGTAGGGTGTACAGTCATAC(A/C)CT
8	28440973	G	C	chr8_28440973	NA	AAGTCTGACCAGGCCGTGCAGTACGACCGCCTTGT[G/C]GAGAGTCTGAGAGAAAGCAACCGGCTGAT(A/C)CAGGT
8	28613437	T	A	chr8_28613437	NA	(A/T)ACAAT(G/A)CATTAGGTGAGATAAATAATTGTGAGAG[T/A]GAATGACGGTGTCCATTCTATGACAGTTCCTTGAC
8	28640391	C	G	chr8_28640391	NA	GCAATCTCCAATCCTACGGTACCC(T/C)(T/A)AGCCATTTC[C/G]TAACTGCCCTATTCATGACTTTGGCAAATTTCTCC
8	28697558	C	T	chr8_28697558	AX-650175155	AGAAGGGTGTTTCTCGTCTCCTTCGGTGGTCTCCG[C/T]GTAGGTCACACAAACGCCA(A/G)TACACTCTTC(C/G)CCAG
8	28945958	A	G	chr8_28945958	AX-99092836	TAGTTCTGTTTAATTTCTTTGCAGCTACGTCCAAC[A/G]AAACT(G/A)AACCTGTCCTGAAGTTTTTT(T/C)AGTTCGTT
8	28945964	G	A	chr8_28945964	NA	TGTTTAATTTCTTTGCAGCTACGTCCAAC(A/G)AAACT[G/A]AACCTGTCCTGAAGTTTTTT(T/C)AGTTCGTTATTGCC
8	28946137	G	T	chr8_28946137	AX-99024878	TTGTAAGCATGACCACTGAAGACTTTTTCTGTTGA[G/T]TAATATATATATATATATATATATGTAAAAACACG
8	28946628	G	C	chr8_28946628	AX-99094079	CGTTTCGTGCCAATTTTCACATTCTTATCCATCGT[G/C]TTTCTTTTCCATTATATTG(C/T)CA(C/T)AGTAAGGGATAG
8	28946955	T	G	chr8_28946955	NA	TTTTTTT(A/C)CAGCCAACTCCTCGGAGTGTGAAGAAA[T/G]A(C/A)ATTTGTTTTTCTTATAAGCCAGGGGTCTCAAAT
8	28947632	C	A	chr8_28947632	AX-655302992	CATGCTGGTCATTGAAGTCGCTCCGAGGAATAATA[C/A]AT(T/G)TATTTTATAAAATAAAATGATT(C/T)AGATTTTTG
8	28995941	G	A	chr8_28995941	AX-655302951	GACCCCCGTCACGTAGAATGCCGCCCCCAGCTGGG[G/A]TTGCTGTTGTTGCTGCTGCCCGCATTGCTG(T/C)(T/G)GAC
8	29004150	C	T	chr8_29004150	NA	CTTGAGTCTGAACATAGCTATAAATG(T/A)GCATGGCT[C/T]GC(A/G)AGGGGCCTGTCGAGTGAAAGTTCACCTGTCAT
8	29066540	G	T	chr8_29066540	AX-650175160	TTACAGTAGTTGCTTCAAATGACGACTCAAGGGGT[G/T]GTTTGGAAAAGAAT(T/C)AGGTATTACCGTAGGTTATC
8	29274597	G	T	chr8_29274597	AX-650175858	GCAGATCAGACATAACAGATGTTTTTT(T/C)TGTCTAC[G/T]TACATTTGTAAATATATTTCCATATTCCCTAAATA
8	29301549	A	G	chr8_29301549	AX-99172517	CGTGATACTTGTTTCACACAGAAAGTGACATCAGC[A/G]ATA(C/G)AACATTCA(T/C)GGCTTCAACTTCTAGCCTTTCA
8	29421910	C	A	chr8_29421910	AX-650175859	AGAGTCTTTATGCAATGAAGAGGGCTGCTAC(G/A)CTG[C/A]AGTAGACAGGAGGGATGCACCTGAAGGCCTGCCCG
8	29456416	T	C	chr8_29456416	AX-650175163	CTTGGGTTCAAATGCTACACAACCTTCAGAGTCTC[T/C]ATCTTCC(T/A)CTTCAAACATTGCCTTTCTTATTAGCT
8	29518685	A	C	chr8_29518685	AX-650175860	TGTTAGATTA(T/C)GCTGGACATATGCTACAGTCAGTT[A/C]AATCAAAGCCATGTATTTGTGTAGCACTGCAACTA
8	29569053	A	G	chr8_29569053	AX-99002521	GCCATGTTGAAGATCTTTCTGATGTCAATGAAACC[A/G]CTCT(G/T)AACCC(G/A)TTAGCGGAAGAGTTTCACCCAACT
8	29588876	G	A	chr8_29588876	AX-655302886	AAGTAAGTTAGCTGTTGCTGTCTGTTTAAAATCAG[G/A]AAGAATGGAATAACTATCAGTGAT(C/T)TTTAAACAAA
8	29612072	A	T	chr8_29612072	AX-99100871	TGTGTATAGCATGCCTGTTG(C/T)CATTATTTTCCTAT[A/T]GAGAGTTGACAGTTTCTGAGTCTGGCTACAGTGTG
8	29627953	T	C	chr8_29627953	AX-98993233	ACTCTCTGCAGGCTAC(T/C)TCCTT(C/A)GGTCTGCTAATA[T/C]ACAACTCTACCACAACGCAACAGTTCATTTCGACT
8	29777306	A	G	chr8_29777306	AX-99085966	AATAGCAGGCATATCATGAATAACAATAGATAAAT[A/G]GATATTTAGGTTTTTGTCAAGCCCTGTACAAGGCA
8	29857726	G	C	chr8_29857726	NA	TCTGAGGCTTC(T/A)CCAAGGCTACATACAGGCTGGGG[G/C]CACTGATCTGGACCTGGTTTTCAATAA(A/C)ATCT(A/T)CA
8	29858027	A	C	chr8_29858027	AX-650175165	GTCCTGCGACTCCCTGCAGGTCACAAGCTCATTGA[A/C]A(G/T)(T/A)CCTGGTAATCACAACAATTTCAGTGGCTTCCT
8	29886081	A	T	chr8_29886081	AX-650175861	GGTTGGTTCATGTATACAGGTTATCGTGGACATCG[A/T]AGCCCCTTGTAAACTTCTGAAGGATGGCTGTGCTT
8	29889476	T	C	chr8_29889476	NA	GTTTGGAGATGGGAACATCAT(G/T)GTGTTGGGCTGCA[T/C]TTCAGCATAAGGTAATGGCAAACTTCACATAATTG
8	29895024	T	A	chr8_29895024	NA	AGTAACATTTGCATCATAAAAATCGTTGAGGCAAA[T/A](G/T)AAATTAGCACCAATACAACGTAACCCACTTCCTC
8	29898202	A	C	chr8_29898202	AX-650175169	ATTACCATTACATTTGCACAGAAAGGAGGGGTATA[A/C]GCCT(A/T)TTTGATTGGCTGTTGAA(C/A)TGAAATATCAAC
8	30255750	T	C	chr8_30255750	NA	TAGCCTAATCTGTTTGATGTGATTTTTATCT(C/T)TGA[T/C]TCACTTGTTTGATAGTGTGTTT(C/T)ATGTGAAGTTTA
8	30414058	G	T	chr8_30414058	AX-650175863	ACAATATGGCACCTATTCATATTCATGTTT(T/C)TTAT[G/T]GGCTACTACTTTTGGTATCATCTTTAAATTGATTG
8	30463168	G	A	chr8_30463168	AX-655302797;AX-99168144	AGTGTTTAAAAACAG(C/T)CGTTTCTCAAGCATTCTGC[G/A]ACGAAAAGGACAGAGGACTCTGAAACATGTCTTTT
8	30466072	T	C	chr8_30466072	NA	TTAGCAACGCTGCAGATTCCCC(A/G)T(T/C)ACTGCCAGGG[T/C]GAGCGTGCTTCACTTCACTTCACTGACCTTTCTTC
8	30477734	A	G	chr8_30477734	AX-650175864	TGAATACTGGAGACAGTTGGTCCGCACAGTACCTT[A/G]GTGTGGAGGGAGAGACAGTGTCTGGTCCAGCTGCT
8	30488973	G	A	chr8_30488973	AX-650175865	GTTTT(T/G)GTCTCCCAAGCTCAACCTGCACCCTTTCT[G/A]TGCTGGACTTTCCTTTCTCTACCCTCATGCGAGGG
8	30506360	T	G	chr8_30506360	AX-99161471	T(G/A)CTGGTAAAATATCTGATGCTTTT(A/C)TGTTTTAAT[T/G]ACCCATAGGTACATCCTGATCAGCAAGCCTTCGGT
8	30589989	G	A	chr8_30589989	AX-650525980;AX-650175866	GTAGCATGGA(C/T)AACCAGCTCCCCCCTGAGCCCCAC[G/A]CTCCGGAGGTGTCGCCCCGTGCTCCGGAGGTGTCC
8	30639146	A	G	chr8_30639146	AX-650175867	AGTGTAAATGTGTAACTTTTTATAAGCATCAG(C/A)CC[A/G]AATTATAAAGTTTCACAATGACATAAAAATAGTAA
9	330200	C	A	chr9_330200	AX-650175173	TTACTTTCACATCGTATTGAAACAGCACCTACCTT[C/A]TTACGGAGAGCTTTGGGGGTATCTGTGATGATATT
9	1175612	A	C	chr9_1175612	NA	CCTATGCAAGCAGTAGGACGAGGATTAAAAAA(A/T)AT[A/C]TATTGTAGGCTACAATAAAAGCATAATTAATGGAT
9	1213524	G	T	chr9_1213524	NA	GAAACATCAGCAGTGTGAATAAA(C/T)ACACACAACCA[G/T]ATGCAGCAGTACTGCAACGCAGCCGCCAGGCACAT
9	2272818	A	C	chr9_2272818	AX-650175871	CCGCCGTCTCCCCCGGCTGCTCATCCAGACAGGAC[A/C]GTTGGGAATGATTTCCTGATATCTGTACACGG(G/C)AG
9	2428438	A	G	chr9_2428438	NA	CAGTGCCTTGCTCAAGGACACTTCGACAGGGAATC[A/G]AACTAGCAACCTTCTGATTACTAAAC(G/C)ACTTCTCT
9	2536659	C	A	chr9_2536659	AX-650176035	TTGAGAGCAGGATCACAGATGA(G/T)GGGTTTGGATCC[C/A]TCTCTCTCCCATTTGATGTGTCTCTATCTGGACAG
9	3245491	T	G	chr9_3245491	AX-650176036	GCAGCGAGACG(A/G)CGATTTTCTGTTCAGTTCTTTGA[T/G]AAACTAAATTAACCGCGACTCTCGCGACTCCCACT
9	4281281	A	C	chr9_4281281	AX-650175524	TTTTTCAGTGTTGGTGTGACAGAAACAGTTCTTCA[A/C]AGGATACAGAAAT(G/T)ACATGTTTGAGTGTTAAAT(G/A)T
9	4957614	G	A	chr9_4957614	NA	ACAAATTATTTGGTCGGGAAGTTCGGTCTGGTGTC[G/A]CTCCGTTGGGGAGAAATTATCTCCTCACAAAAATC
9	5248425	A	T	chr9_5248425	AX-99055415	AGTGGTGGAAGTTACAAAACCAAGCAAAATGTTTG[A/T]CTGACTGATGA(A/G)CAGTTCAAAGGTTAACCCAGATG
9	5403258	T	C	chr9_5403258	AX-650175872	GACACAGG(C/T)TGCCTGGTACTCAACCTTGGACCTGG[T/C]CAGTGGATATTGGCAGGTCCAGGTGGAGGAGAGCG
9	5589590	C	T	chr9_5589590	AX-650175873	CGTCTGCCGAGCCTCCTTCCACCACCACAGCGCCA[C/T]GGTCTACATCCTGGTGGAGGTGACCAGCGAGGAGG
9	5658513	A	G	chr9_5658513	NA	TA(G/T)AGAGGAGAGAGTGCGTTGGTTCCCCCGCCCTG[A/G]CTTTGCTGTTGTTTTGTTGCAGGA(T/C)CTCGGTGGAG
9	6120366	G	A	chr9_6120366	NA	AAATACAGTACCTGTGCATATAGACGTG(A/T)GGGGGT[G/A]AGTTTTGATTTTGGAAGTGAGTGGTGCGGCGTGGC
9	8154507	G	A	chr9_8154507	AX-650175875	GGTGGTGATATTCCTGGACGACATAGTGGTACA(C/T)G[G/A]ATCAACGCCTGCCATCCACGACCAACGTCTCACAC
9	8470087	G	T	chr9_8470087	NA	GATAAGACAATTAAG(C/A)CCATGCACCACCCAAAAGC[G/T]TTTGCACTGCCACTGTAAGGCCAGTGGGGCTGAAG
9	8863811	A	T	chr9_8863811	AX-650175521	TGCTTCCCTCTAACCTATAAGAAACTAATGTCTCC[A/T]TCAAATATCACCATATGTATAATCTTCATTTGGTT
9	8878660	G	C	chr9_8878660	AX-99011070	CCCTACTCATATCCTCTCTCTCACTCATATCCTGT[G/C]TGCT(C/G)TCTAATTTCCTGTCTGAGTAAAAGCTAGGA
9	8881550	C	A	chr9_8881550	AX-99119038	CAATGATGACAGAGTATTTATTGCACACACACACT[C/A]AAGCCTTGAAAGGCAGGATGGCCAACCGGGGTGAT
9	8892450	A	C	chr9_8892450	AX-650175877	ATACAACAAAATACAGTGCTGTTTATGCATGCA(T/C)T[A/C]ATTTTTCATATTAAAACAATGGCTAGCAGGCTTAC
9	8893165	C	T	chr9_8893165	AX-650175186;AX-650175878	CTACCACTCTGTGGCAGTCAGATACCAAGAGTATA[C/T]TGTTCAAATTGGTCTGTAGTAAGACTTTCTTGTGT
9	8893276	G	A	chr9_8893276	AX-650175879	GT(A/G)ACTACAATCTTTCTGCCTGCAGGTTTCATATT[G/A]TTCACATACATTAGGATTCTTATTGTCTGCCATAA
9	8893443	C	A	chr9_8893443	AX-99122339	ACTCAGTCGTTATGAACCTGG(T/C)CAAATTGGAAATG[C/A]TATAGTTTTGATAATTTCCCTGGAATTTATT(C/G)TGA
9	8893490	C	A	chr9_8893490	NA	TAATTTCCCTGGAATTTATT(C/G)TGATTCCTCCATTA[C/A]TAAATCCACTGATATATGGCCTAAA(T/C)TTACCAGAT
9	8893516	T	C	chr9_8893516	AX-650175880	CCTCCATTA(C/A)TAAATCCACTGATATATGGCCTAAA[T/C]TTACCAGATATACGAAAGAAAATTCTCAGTCT(G/A)AT
9	8893730	T	G	chr9_8893730	NA	AT(G/A)TCTAGATTAT(T/G)AATGTCAAAGCCAATATCAGC[T/G]CTATAATGAAACATAGAAATTGCTCACAGTGTGTT
9	8895451	G	A	chr9_8895451	AX-650175851;AX-99050117	GCCCTTTTTGTGGCGGATCACCAGGTTATAACTCT[G/A]AATGATCAGAGACCAACGCATTAGTCGCTGGTTGT
9	8896593	G	T	chr9_8896593	AX-650175190	CCACCTCTATGTCATGTTCTAGCACAGTAGTGCGG[G/T]TAGGCAGCTC(C/T)TTAAACAGACAGGGGAACTCAGA(G/T)
9	8900667	T	C	chr9_8900667	AX-650175882	GTAAATTCCATCTTAAAAAGGCCGCTCGAAACCAA[T/C]GCTTTCACCCGAAAGACATGTCTTGTAATACACCT
9	8902294	C	G	chr9_8902294	AX-99106976	AGAAGCCCACTCAGTAATCAGTGCTATTACAACTG[C/G]GGGATGGATCTCCCAAGTTAACATGGGTATGTAGG
9	8952821	T	C	chr9_8952821	NA	ATCAGTGTAGACCCGGAATAGGAGGCCAAAATCAG[T/C]GTAGGCCAGAACAGGGGCT(C/T)TCAGAAGGGCTTCCT
9	8953211	G	C	chr9_8953211	AX-99055809	CAGGCTACAGCTAGTCCAGTGTGGCCCAAAAGAAG[G/C]GGTGAAAGACCCCATAATAAGTCCAACTGCGTGTT
9	8954269	C	T	chr9_8954269	AX-650175196	GTACAATTACTGCATAATGCCACTTTAAGAGCGTG[C/T]AAACCAGAGACTTGTGGCCAGAGACGGGGGAGTCA
9	9000977	C	A	chr9_9000977	NA	TCATTCATTCACTCTT(T/C)ATCATGTGCTCTTACATA[C/A]AACTAGTTGGAGCGAGCATCAAATCGAAAGAAGGA
9	9033551	T	A	chr9_9033551	NA	ACTGGTCTGTAGTGAAACTTTCATGTTATCCAAC(T/C)[T/A]CAGTTAATAATATCTTTGGATATAATGTAATTATT
9	9056469	G	C	chr9_9056469	AX-99124081	CCTCTTGA(C/G)CTGACCTGTCCATTGATTGACCATTT[G/C]TACCAAATTATGTTTGTACAAGCAAAAGGCTTGGT
9	9056532	C	G	chr9_9056532	NA	GGCTTGGTATATATGAGAAGTGAAGTGAAAA(C/T)CCA[C/G]CACTCAAA(C/A)ATCTGCAGTTATGAATATTGCTGTGT
9	9056591	A	C	chr9_9056591	AX-99095940	ATATTGCTGTGTGCATTATGCTTTTGTTTATGTTT[A/C]ATTTTTGGACAAAAC(A/G)TCTGCTAGATACTTTAACA
9	9056607	A	G	chr9_9056607	AX-99132997	TATGCTTTTGTTTATGTTT(A/C)ATTTTTGGACAAAAC[A/G]TCTGCTAGATACTTTAACATTCAGCTACTCATTAT
9	9057876	C	T	chr9_9057876	AX-650176038	TCCA(G/T)TGAGGGTAGAACAAAGTTTACTAAAACTTG[C/T]GTGCCCCATATTTCGGTTTTGGTCATCTTTGTCAT
9	9057921	T	G	chr9_9057921	AX-650175530	ATTTCGGTTTTGGTCATCTTTGTCATGACAACACT[T/G]TTTGATGTATTTTACAGCTGGGATGGTTCAGAAAA
9	9058083	G	T	chr9_9058083	AX-650170206	CAGATCCGAAAAGTACTATGTTGTAAACACAAAAT[G/T]ATGTGTTTATCCTAGAGATGATTGTCTTAGTTATT
9	9058160	A	T	chr9_9058160	NA	TATT(T/C)ATATTAGTTGGTTAATATTCAAATTTCTAA[A/T]TGTTAACCATGTCCTGGTTTGGTA(A/G)TCTCTTAAAT
9	9058225	A	G	chr9_9058225	AX-99112267	TTAAATGAAGTTAGGTAAAGATGTAGTCATGAACA[A/G]CTTTATC(A/G)ATTGTGTTGACACACTGTGACCCTAAC
9	9058447	A	T	chr9_9058447	AX-650176040	TGTATTGTTGACCAATGAAGCTCATATTAGTCTGT[A/T]TTGACTGACCTTTGAATATACAGTAACAGGAAGTA
9	9058510	T	A	chr9_9058510	AX-99070892	AGGAAGTAAAGTAATTGGGTTTTATTTCTAGTTTG[T/A]TT(G/A)TTTAAGATGCCGTTTATTATTCATACATGTTG
9	9058513	G	A	chr9_9058513	AX-650176041	AAGTAAAGTAATTGGGTTTTATTTCTAGTTTG(T/A)TT[G/A]TTTAAGATGCCGTTTATTATTCATACATGTTGGTT
9	9059083	G	A	chr9_9059083	NA	AACTACGAATGAGAATAGTCTAGATTGCCGTACTT[G/A]CACAGGCGG(G/C)A(A/G)TGCTAAACGACGCTCATTAGATG
9	9178210	G	T	chr9_9178210	NA	TGAGGTTAACTAACTGCACAGCACTGTACCTGCTT[G/T]CCAACGTTACACACAAAGGTGCACTGTCTATCTCC
9	11307504	G	A	chr9_11307504	AX-650175885	TTTG(G/A)GACCTTGGGAAATAA(T/C)GGCAGAGGAACTGT[G/A]TACGATGTAATGCGGTGATGCTTTAAGTTAGCAAT
9	11672327	G	A	chr9_11672327	AX-650175201	GTAACAATGTTTGCACATGTTGTCTTCTTGTTTGT[G/A]TGTGTGTGGGTGGTGGGGATGACTATCTGATTTAA
9	11817710	G	C	chr9_11817710	NA	GTGCGCAATATGAGT(G/A)CTGCACAAAGTGAAAGAAC[G/C]AGCATGAACGGATTATGAAATCAATGGT(G/A)CCTGGC
9	13073926	C	T	chr9_13073926	AX-650175887	(G/A)CCCTGTTTGCAAGCGTACTCTGGTGGCACCCTCT[C/T]CATCTGTGCTCTTTTCTCCTGTGGTATGGTACCAC
9	14233586	G	T	chr9_14233586	AX-650170196;AX-99113391	CTAGAGAGAGCAAGTATAGTTCTGCTAGGTTAACT[G/T]GCGTCACACCTTGCATGTTTTACACTCCTCTTGCG
9	14233682	C	A	chr9_14233682	AX-99147221;AX-99147222	TTAAATAGGCTATAGTTGGGTGGGAATACACACAC[C/A]CGTTTCTTTATCGTTATGGAAGACTGAGTGTGAAT
9	14234092	T	A	chr9_14234092	AX-99024076	TGAGCTGTCCAATTACATCTCTGAAGAAGCTAGTT[T/A]CTCTGTCAATTCAGACAAAAA(A/C)TGCTCATGTGAAA
9	14234647	G	T	chr9_14234647	AX-99086797	GTTTGTGGGGATTAAAGAATGAACACATAGTCAGA[G/T]ATGTAAAAAGGGAAAGTGAATCATATATTATTGGT
9	14234797	A	G	chr9_14234797	AX-99058700	AAGGATGGTGA(G/T)GTCATGTTACTCTTTCCTCAGAG[A/G]GCTTCCCATAGTCAGATGCTGTGATACACCCTATC
9	14235687	G	A	chr9_14235687	AX-99162086	TCCATGGGAAAGTGTGGCAACTCTCACCATATA(T/C)T[G/A]TAATGACAGATATCAATATAAATGGATGGTCTGTC
9	14236658	C	T	chr9_14236658	AX-650175888	TGAAGAATTCTGGTAAAGAATTCTTGCATGTGGG(G/C)[C/T]GAGTCCCCTGTTCCTTTCACTCTGCCGTGGCTGCC
9	14237274	A	G	chr9_14237274	AX-99154252	AGTTCTGTAGCCTTCAGTGACCCATAGTGCCACAC[A/G]TGGCACTGTTCCACTGCATATCAAAGTATTTTTGT
9	14237406	A	C	chr9_14237406	AX-650175205	GGCTTCTCAATTAAGGCTCTGTGTTGAATTGCCGA[A/C]TCTTA(T/C)ACTCAGTCCTTCCCTAAATCCCCTATCCA
9	14237724	A	C	chr9_14237724	AX-650169722	GATTCTTGGCTATATACACAACCATTACACGTGAT[A/C]AACTTCACCCTCGGTAACAAAGCTTGTTGTGTGTG
9	14237973	G	T	chr9_14237973	AX-655302903;AX-650175207	ACATGTCTATAAGCCGCAGGTACATTGAAACAAAT[G/T]AACTTTACACAGGATAAAATGAATATCAAAAGTAA
9	14238738	C	T	chr9_14238738	AX-99137350	CATCTTGTAATTTAACCTGCAG(C/T)ATTGGTTCCTCA[C/T]CAGCTTCCCTAGATATTTCTGGAGACTGGACTCCC
9	14239316	A	G	chr9_14239316	AX-99063349	ACACACGGATACGTGTTTCCGTTTTGCCAACAATC[A/G]ATTCAGGCCCTGGGCTCGGTAAAGCACCTTGC(G/A)AC
9	14239573	G	T	chr9_14239573	AX-650169991	CTCAGCCTTAACCCTTTGTTGCCAGCCCCTAAAAT[G/T]ACCAATTTAGGGTGCTTTCAATTAAAGCAGTGGTG
9	14239679	G	A	chr9_14239679	AX-650525997	TCTCATTTTAAAGCTAATAGTAAGGAGTACAACAC[G/A]TCACACAGTTTTTT(A/T)ATTTTTCAAAGATTTGTTTT
9	14261467	A	C	chr9_14261467	AX-650175891	ATGTTTCATC(G/C)CGGAGTGATTTATTATTAGCTGTG[A/C]AAAGTCCGAGTTGGGATGTCCTGGGATATTCCAAC
9	15659625	C	A	chr9_15659625	AX-650175892	CTGCAGCCCTCGAAAAGGACACCACCAGTGGAAAC[C/A]AGCCGCAGTCAATGTGTGTCTGGCAATGATAGACC
9	17175188	T	C	chr9_17175188	AX-650175893;AX-650175213	GGATCGCCACGGCCAGCCACACGCCAATGCACACT[T/C]TCCATGCCAGCCGGCGGCCACCTTGCTTGTGCCAG
9	17177710	G	T	chr9_17177710	AX-650175894	TACGGCTCTA(C/T)CGGTAATAATGAGTTTTAATGCAA[G/T]TTAGTTCTGGCCACACAATCTTACTGAATACAGAT
9	17178321	G	C	chr9_17178321	AX-650175538	CAGCTGTCTGTTAAACGCCATAGAGCACTCATTAT[G/C]AGGATTGTGATGATACATGCCTAATCACA(G/A)CTATG
9	17178351	G	A	chr9_17178351	AX-650176042	ATTAT(G/C)AGGATTGTGATGATACATGCCTAATCACA[G/A]CTATGATGATATTCATGAGAATGCACTGACTCTCA
9	17178426	A	G	chr9_17178426	NA	ATGTGCCTTACACAGTATCACCAGCATA(T/C)GTAGAT[A/G](T/A)TAAACCACAGATGCAGATAACTAGATGCATTTCT
9	17178427	T	A	chr9_17178427	NA	TGTGCCTTACACAGTATCACCAGCATA(T/C)GTAGAT(A/G)[T/A]TAAACCACAGATGCAGATAACTAGATGCATTTCTT
9	17178851	A	T	chr9_17178851	AX-99096140	CTATGGTTTACGGCATTACTGAATTGGTGAAAGGG[A/T]TAGTTCTAAAAGTACAGACATTTTAGTGATA(A/C)AAA
9	17179211	G	A	chr9_17179211	AX-99089301	GTTTCTTTGAACTTGCTTTCCCTGACATTTATCTT[G/A]AGTTTCTAGAAGCAGAC(C/A)CAGACAGATTAGTTTAT
9	17179953	G	A	chr9_17179953	AX-650526050	TAGACAGTAGGGGTGGGAATCTCTTGGCACCTCAC[G/A]ATTCGATTCGATTC(A/C)GATTCAGAGGTCAACGATTC
9	17188768	T	C	chr9_17188768	AX-99139790	CGTATGCAGC(T/G)TGCATATCAGCGTTGAGGATTGCC[T/C]TTAGGTCGCTGCTGTAAGACGAATAGTTGGTGCAT
9	17189695	G	A	chr9_17189695	NA	TGTGTTTCCATTTATGGTATTATGC(T/A)AATTAAAAA[G/A]GGACACTCCTCAA(G/C)AGATGAGTTGTGAACCACTGT
9	17193367	A	C	chr9_17193367	NA	GTTGTGGGCGGGGCTAAGTTCGTCTGGCATCCAGG[A/C]TAGTGTTTCATC(C/A)CAGTTCAGTCACATTTAG(A/T)TTA
9	17193380	C	A	chr9_17193380	NA	CTAAGTTCGTCTGGCATCCAGG(A/C)TAGTGTTTCATC[C/A]CAGTTCAGTCACATTTAG(A/T)TTACAGCTCAAAAAAC
9	17193399	A	T	chr9_17193399	NA	AGG(A/C)TAGTGTTTCATC(C/A)CAGTTCAGTCACATTTAG[A/T]TTACAGCTCAAAAAACACATTTAAGTGTGCAGTAC
9	17194169	T	A	chr9_17194169	AX-99036490	AACTGAGGAGGTTACACCAGTTGCATAGGTATGTT[T/A]CACATCTGCATAGTTACAGTGGGGAAAATATGTAT
9	17195654	T	A	chr9_17195654	AX-650175220;AX-650526466	TGTGTGATTCTCATCTTGAGAAACCTCTTGGGGGT[T/A]ATCTATGGGGGTAATTA(T/G)TAGGCCAGATGCAGGAC
9	17198205	G	A	chr9_17198205	AX-99174063	CAGGGGTTCAAATACTTATTTTCCCCACTGTATGT[G/A]GCTTGGAAGATATCCTTTAGCATAGTCCTTGAATG
9	17198520	T	C	chr9_17198520	NA	TGCTATTG(A/G)ATGAGTAACATGCATCTGCTATAAAA[T/C]ACCTTGATG(A/G)GATTGTCATGTGTTCAAAATAATAT
9	17425265	G	T	chr9_17425265	NA	GCTCAACACAAGGCTCGTAGGATGCCATTCTAAAC[G/T]TCATGCATGTTACGTTTTTTT(T/C)CATACGCCTAATG
9	18350218	A	G	chr9_18350218	AX-650175897	AAAACGGTTTCTCGCAAAT(G/T)TTTTGAGTCA(C/G)ATGG[A/G]TTTAGCAATATCGGATAGCCTCTATGGGAATCTCA
9	18968715	C	A	chr9_18968715	NA	AAAGGACAA(C/T)GCAGCGACGACTCGTATCGAACCTA[C/A]GTTTATACCGGTAGAATTATACTGCAGCCCAGCAG
9	19402015	A	C	chr9_19402015	AX-650175226	AAGGGAGTAGCATGCAGGTACACATGTAGCCAATA[A/C]ACATGAGATGGGTCAATGAGCCAGGCTACTTTGTA
9	19824345	C	T	chr9_19824345	NA	GGATTTCTTTTCCAGCAT(C/A)ATCCTGCTACTCCCCT[C/T](C/G)GTTCTCCAGTCCACCTTCCCAGCCTGTTGGCCTT
9	21317562	A	C	chr9_21317562	NA	TCACACACACACACACACACACACACGCACACACA[A/C]ACACAC(G/A)CACACACACGTACACACACACACA(C/G)ACA
9	22535531	C	G	chr9_22535531	NA	GAGTAAAAAGAGACACACAGAGAGACACACAGAGA[C/G]ACACACACACACACACACAGACAGAGA(G/A)A(C/A)ACACT
9	22782077	T	A	chr9_22782077	NA	G(G/A)AATGAGTAACGACTCTGCC(A/C)GTGTCTCATTTCA[T/A]AACTTTGCCAATTATGTGTCCATGGTTTATTCATA
9	23191360	T	G	chr9_23191360	AX-650175901	CAATGGCGAAAGCTTGTGGAACAGTGGAGGGCAGA[T/G]AAACAGATTCTCCAGAGATGGCTCTGAGGTGTTGG
9	23202605	T	C	chr9_23202605	AX-650175902	TCA(T/G)GA(A/G)CACTTTGCACACCGGCTTTGTTAAAGCG[T/C]CTCCAAGGTAGTAACCTTACTGAGTGATTGCAGCC
9	23301057	G	A	chr9_23301057	AX-650175903	A(A/C)GTTTTTTTTAGGTTTCTAGCTCTTATC(A/G)AAGCA[G/A]ATTTCTGGAGAATAGCGTAATAAATGTTGAGTTAT
9	23346567	A	G	chr9_23346567	AX-650175233	GAACAATTTCTTGATGTTTCTCTAGAGAAGAAATT[A/G]AAAAGAAAA(T/G)AAAAGATTGTGAAATCTGGCAACAA
9	23347445	T	G	chr9_23347445	AX-650175235	GGTATTAGCCAATCAAATGTATCATTATTTAGAAT[T/G]ACTTCCTGGAAGCGATTCGTC(T/C)GGCTTTCCATCCG
9	23347502	G	A	chr9_23347502	AX-650175237	(T/C)GGCTTTCCATCCGACAGATGCAGAAGATACTGTA[G/A]GTAAGGGATCCGTATTTCCGCTGGGATCGGTATTA
9	23347778	T	C	chr9_23347778	AX-650175239	TGTAAATAATTATAAAGTCTTCTTATCAGTGCTAT[T/C]CAGTACACCACATTCCGCAGCAAATTAGAAATGCA
9	23348277	A	G	chr9_23348277	AX-650175241;AX-650527131	AGTTGGAAAGTATTGAGTGGATCAGAAGTGTATAT[A/G]TCAAAT(A/G)AGAGATGTCAGAGTATCATAAACTATGG
9	23354390	T	G	chr9_23354390	NA	ACATTTCTCAGATCAGACTTAAAATTT(T/A)(A/T)AAAAAC[T/G]ACTTCAACCTCCA(G/C)ATCA(T/G)(C/T)TAGCCACATTGTATG
9	23354779	C	T	chr9_23354779	AX-650526495	CTACATTGGAAAGCTGGAAAAACACAGGT(G/A)TTTAT[C/T]TGTCCTTCACATGGCCATATGCTATCAAAATGAAT
9	23354957	A	G	chr9_23354957	AX-650175906	TACTTTAAGTGCACTGACAGTGTTG(A/G)G(C/T)TCATAGT[A/G]TTACTTTAAGTGCACTGACAGTGTTGGGTTCTGAT
9	23355806	A	G	chr9_23355806	AX-650175907	TGCAACACACTTGACTACTACTATCGACCTGTATG[A/G]CCATCTGGGAGCAGTGTTTCAAGGTGCAGTCC(T/A)(T/A)A
9	23356006	T	G	chr9_23356006	AX-650175244	TTACAGAGCCAGGACTACATATAAACACCTGATTT[T/G]TATTCAGTTAGAGTTATTTGAGAAGAATTTAGCTG
9	23356115	A	C	chr9_23356115	AX-650175246	GCACCTTTAATTAAAGGACAGGCGGGGAAATCATG[A/C]TCTTGATTATGGCTTCTATACTGACACACTGATAC
9	23356848	A	C	chr9_23356848	AX-650175910	CACTCGGTGTAAAGTCT(G/A)C(C/A)TTTCTCTGAATCCAC[A/C]ACAAAGCTGAATTGCCAATAGCCAATCTGAGAAAT
9	23357255	G	T	chr9_23357255	AX-650175248	AGAAAACAGGAAGGCTAGTGTATGCTACTGTTACA[G/T]GTATGATTTTGAATAACACAAT(C/A)TTCATGTTACAA
9	23357278	C	A	chr9_23357278	AX-650175911	GCTACTGTTACA(G/T)GTATGATTTTGAATAACACAAT[C/A]TTCATGTTACAACACCAAACACCAAATATAAAACT
9	23358774	A	T	chr9_23358774	AX-650175912	TTTCGACAAC(G/A)CGCAGTTGCATACATTAAATAGTA[A/T]CAAAATAAATACGACAATAAATAAAACACCAGCAA
9	23359440	C	A	chr9_23359440	AX-650175250	CACAGTATAATATCGTATTATACAGTCTATTATCC[C/A]ATCACTATACATAAT(A/T)TAAATCGGCCAGATAGATA
9	23359751	T	C	chr9_23359751	AX-650175913	CTTGCCAGCAGCATCCATTCAGCCCCCATC(G/T)CCTT[T/C]CCATTGCATCGCACTCGGAAAGCTGCTGAAAACAG
9	23359879	C	T	chr9_23359879	NA	GGATGAAAAATGGCCATGATTAGACGAGTTA(C/A)GCG[C/T](A/G)TTTACATGCGCGGAACAGAGACACAGACCGTTCA
9	23361063	A	G	chr9_23361063	AX-650175251	AGAGGACAGGGTTCAGTGATTTCTTTTTAGGACTA[A/G]GAGAGTAGTCGTGACAGGGGGGACGTCTGAGGTTG
9	23362751	T	C	chr9_23362751	AX-655302808	GCCATAGCAGTTACCCCAGCTCCCGG(G/C)ACCAAGGC[T/C]GGTCTGTCCACCCTCACCATGAAGAACACACTTTA
9	23364931	C	T	chr9_23364931	AX-650525983	(C/T)GCACAC(T/A)ACTGAGCAGTGGGAAGTGACCGGTGTC[C/T]GACGGCCATCTTGTGTTGCAGGCCCGCCCCAGCAG
9	23366978	C	A	chr9_23366978	AX-650175917	GACTATATATATC(T/G)GTATACAATTATAGT(C/A)ATTTT[C/A]ACATGTAATGGATTTTAAACTCTTATTTATTTCTA
9	23367822	G	C	chr9_23367822	AX-650175252	GTTCCGCTTGGCTGTGTACTGTGGTTCTTTCTGCT[G/C]TAGTGAGCATCTGGAAGATTGTTGTC(G/C)CAGTTAAG
9	23367864	G	T	chr9_23367864	NA	GCATCTGGAAGATTGTTGTC(G/C)CAGTTAAGTCAAAT[G/T]AAGTCAAATGTATTTATAAAGCACATT(T/G)AAAAACA
9	23372363	A	G	chr9_23372363	AX-650175254	TGCCTTGCTGTCAAAGGAGGCCTTTCTAAACTTTC[A/G]CACTGGAGGGATCTGAAACTTGGGAT(G/A)CATAATAC
9	23376034	A	G	chr9_23376034	AX-650175918	CTGCTACTGC(G/A)TCAGTGGCTTTCACTTCG(C/A)CCAAT[A/G]GGATCAATCAGAGACATTATGAAGGTCGATCAAGT
9	23376400	T	A	chr9_23376400	AX-650175919	TCAGAACCATTGTGTAACTCCCAGCACTCCCCTGG[T/A]GATTCTCACAACACAGAGAGACGAGACACAT(G/A)(G/A)GA
9	23771313	G	T	chr9_23771313	AX-650175258	CAGCCCAAGATAGTGCCCTGCCTAAGAAGAAAGGT[G/T]TTGCCACCGCGGGCAG(G/A)AATTAACAACCCGAAGTA
9	23900770	C	T	chr9_23900770	NA	TACGAAGGAAGCGGTTCCTGTCCCATAAAAGGGGC[C/T]GTTAGC(C/A)CGCTGCACGACCTCTCTCAGAG(C/A)CGTAA
9	23925881	T	G	chr9_23925881	AX-650175262	AATGATTAATTATTAATCACAATCACAGTATGTAT[T/G]CATTCACTGTCAAACAG(T/C)CTGTGATTCTCTGTGAT
9	24472144	T	A	chr9_24472144	AX-650175920	TCTATGATTGG(C/T)CCTGCGCTTGGCGT(G/A)AATGAAAG[T/A]AGGAAAAAGGCACACAATGATAGTATTAATAACCC
9	24480077	T	C	chr9_24480077	AX-650175921	GAATGAGTAACCTCTCCATGCACTGCAT(G/T)CCACTG[T/C]CTCCAGTAGAATGAGAGTAAATTCCTCCTTGTATC
9	25503207	G	A	chr9_25503207	AX-650175264	GAAT(G/A)TGGAGGATGGGAACTATGATGAAATCCAGT[G/A]AAGCAACTCTTTA(A/G)ATAACTGGTGAGTGTTCAGTG
9	25718703	T	C	chr9_25718703	AX-650175922	CTCTCTTTTTATTAAATGCATTCTGT(A/C)TTCATTTT[T/C]ATGCTTTCCGTTCATTTTTTGTATCTTTTGAATCA
9	25772859	A	C	chr9_25772859	NA	GCGACAGTGGGGGCACACTC(C/A)CTCCCTCCCTC(C/T)CT[A/C]CCGGTCGTAAGTTATTCACTCGAGGGGACAGAATA
9	26098282	A	T	chr9_26098282	AX-650175267	TTCT(A/C)CTGCTTCATGTTTGGATACTTACTACATAC[A/T]TCT(T/G)CAAGTAAGCATGTGTTTGTATAAATATGGAT
9	26145069	A	G	chr9_26145069	NA	TA(T/G)CCTACAGCGCAGTGAAACATCCAGTT(T/A)ACTCT[A/G]GAGCCTACAGCGCAGTGAAACATCCAGTTTACTCT
9	26947282	T	C	chr9_26947282	NA	GTGTGTATGCGTGTGTGCATATG(T/C)GTGT(A/G)TGCGTG[T/C]GTGTATGCGTGTGTGCATATGTGTGTGTGTGTGTG
9	27661523	A	T	chr9_27661523	AX-650175926	GATGACCTTAGTG(A/G)TGGTGGTGGTGGTGGAAG(A/T)GG[A/T]TGAGGTTGACATGCTGCTGTAAGAGAAAAAGAGAA
9	27685376	A	T	chr9_27685376	NA	TCACTGTTGGCGTTTCTGGAGTTGGGAAAACTGTC[A/T]CTGTGCAGAGGTTCATTCAGGACTGGGCAGACGGA
9	27722946	T	G	chr9_27722946	AX-650176046	AATCATGTCTTTAATTACTTTAGACACA(C/T)AACAGA[T/G]AGGTAATTAGTCCGGACACATAATCATCTTATTAA
9	27903817	C	A	chr9_27903817	NA	ACGAAAGCAATCTGGTGCTTTGTCTACTGCAAATT[C/A]TGTTGGTGGTCAGGTGAATTGGGATACGTGTTTGA
9	28489614	C	T	chr9_28489614	NA	AGCCATATATGCTGTT(T/C)AACACACCTCC(T/G)GGGCTC[C/T]TAATGTAAATGAACTAGGCACCTACTTTAGTTTTT
9	28498205	A	C	chr9_28498205	AX-650175270	A(G/A)GTCAGAATGCACACAAAAGTGCACCAAATGAAA[A/C]ACAATTGATGCAATAGGCT(C/A)CATGCTGGAGAGCTT
9	28891201	C	A	chr9_28891201	NA	TGTGCGTCGCTTTGGACAAAAGCGTCTGCTAAATG[C/A]CTAAAT(G/T)ACTAAATGTAAATGTAACACGGA(G/C)CGTA
9	28956674	C	T	chr9_28956674	AX-650175929	TTACTACAA(T/C)GAACTTTACTACAAT(G/T)AACTTTACT[C/T]AATGAACTTTACTCAATGAACTTTACTTAATGAAC
9	29108992	G	A	chr9_29108992	AX-650175274	ATGTGACGCTGATTTGACAAACGGTAAACTGTACT[G/A]CCTACAAGCTTGTTAGGTGTGTTTG(G/A)TC(G/A)TGATGG
9	29375995	T	C	chr9_29375995	NA	ATATAAAACTCATCAGACATGGACCTGGGGAGCTC[T/C]GGGGTTGGTTCTTCGAATGGCGGGTCCATTATGAA
9	29950732	T	C	chr9_29950732	NA	GGACTGAAAAAAAAGTAGAGTATGGAAGGTGTCTC[T/C]TAATATATAACAGTTGAAT(G/A)GAGAGGGACAGAGAG
10	86191	G	A	chr10_86191	NA	TGAAATGTCTGCAAAAACACCTGAGGGACAGAAAA[G/A]GGCACAAGTTATTGGTTAGAC(A/C)CTG(A/C)ACTGTGCTG
10	136576	G	T	chr10_136576	AX-650170994	TCTACATAGAGC(C/A)(G/T)GTTCACTTCCTGTCAATGCTA[G/T]TGTACCAGCAGCGTTACACCAGCCTAAATAAGACA
10	211182	G	T	chr10_211182	AX-650170996	GCCCCGAGCCCAAGCTTGTCATTTCCAGCAGGTAC[G/T]ATATTACTCGTTCAGTTGGTATTTTAGAATCTCTT
10	224767	A	G	chr10_224767	AX-650170115	CTCCACAGATTGTGAGGGTACATGGTCATGTGAGA[A/G]GGAGATGGTGTAGATTC(C/T)AGGGAATTAACCGTGTC
10	251878	C	G	chr10_251878	NA	AGAATGTTAATAGAGAGTAATGTATTAGTTATT(C/G)G[C/G]TTTTAGTTGTCTAGTA(T/C)TTAGAGAAGCACATTCCA
10	355757	T	C	chr10_355757	NA	TATTCATTT(T/G)CGTGTGTTTTTATGTCTTAATTTCA[T/C]GCACTC(A/C)ATTTAGATATGTGTTAGCTATCTTTGAA
10	361295	G	A	chr10_361295	AX-650170998	C(T/G)TTCTT(A/G)TTTGGTAAGTCAGAATCAAGGAATGGC[G/A]TTGGATGATTTGATGCTTGTAGCTGAAGCAGTGGT
10	527196	T	C	chr10_527196	NA	TTCTCTCT(C/G)GATGTGCTG(C/T)TCAATGGTTCTGTTTC[T/C]CAGCCAGTCCCCACAGGTGAACAGCACTATAGTGT
10	558721	G	T	chr10_558721	AX-650170116	TGTTTGCCCAGATAATGTTATTTAATGAATGAAAT[G/T]AATCTACTT(T/C)ATACCACATGACAAAATGAATAT(G/A)T
10	587867	G	C	chr10_587867	AX-650171002	GCTTTTCCATTTT(C/A)TTTAGTGTGTTATATAGATTT[G/C]TGTGCATGTCAACGATCTGCAAAGTTACACAGCCC
10	682911	G	T	chr10_682911	AX-650170117	TGCTGTGACAGAGCGCATTGCGTCTGTCACGTAAA[G/T]CGGCGGTTTCCCGCCGGATCA(T/A)GATCATGAC(T/C)AAA
10	716151	G	T	chr10_716151	AX-650170118	GAGTTGTTTATTAGGCACATTATCATGGGCAACAG[G/T]GGCTCAGGAGGTAAAAGAATCGGAA(G/A)GTTGCTAGT
10	1139009	C	T	chr10_1139009	NA	CACACACACACACACACACACACA(C/A)AGACAAAA(C/T)T[C/T]TTTTTAAGAGATTAAAGAGGGTTTGGGGCAAAACA
10	1303473	G	A	chr10_1303473	AX-650171006	GGATCAGGAGGGGTGTATTCAGCCCCGCTCCACTG[G/A]TCTCCACAGGACTATTCCTCCGTCTTTATAAATCC
10	1627488	G	A	chr10_1627488	AX-650170120	TAAATCTGAGTTGAAATAGGCCTAAATGTCTGTAC[G/A]GGAT(T/A)(T/C)ATTTTTCTGTCCCTCTCTGCTTCTGCCAG
10	1785129	A	C	chr10_1785129	NA	GTAGGTGGGAGGACGGTGCAGATTTTCTAGCCAGG[A/C]TCGTAGTGGGGGGGCTTGGCTGAACTCCCTATGTT
10	1786131	T	C	chr10_1786131	AX-650170122	GCCT(A/C)GGCCTACTGACATCAGCTGCTGTTTTTACA[T/C]CCGCGA(T/C)GTAAAGCCACACGGTTGTTAAAACAGAT
10	2775607	A	C	chr10_2775607	NA	AAGAAAT(T/G)CTCCTTTCCTTACCATTTAGGAGTTGT[A/C]CCTAGTTTGCCATG(A/C)GTGAAGCAAAGCAAGCAAAG
10	3087517	C	A	chr10_3087517	AX-650170123	TTCGATAAGACAAACGCAACGATTGACATGACATA[C/A]TATCTGTAAGAAATGCTC(T/A)GAAATAGTAGCTGGGG
10	3745555	A	T	chr10_3745555	NA	CATGCCAAACTCCATGCAAGACTGTGGGGTT(C/A)TCT[A/T]GAGGGGGAAGACAGGTAAA(G/T)TTGGGTATTGTTTGC
10	3833324	G	T	chr10_3833324	NA	CAACTCAATAGCACAC(A/T)GGCTAAGAGGTCTGCGTG[G/T]TTTTTTTTCCAACTGCCAATGAAACT(C/T)CATGTGTC
10	3931702	G	A	chr10_3931702	NA	TCTGCCTCTCTCTGTGTGTGTGTGTGTGTGTGT(G/A)T[G/A]TGTG(T/C)GTGTGCGTGTGTGTGTGTGTGCAAGGGAAA
10	4116018	T	A	chr10_4116018	AX-650171009	GAGCATTAAAGTGCAGGAAAACTGAAATAACAC(T/C)A[T/A]TGGAACAAGCTCAGATGGATAGTTTCCCAGAAGAG
10	4205780	G	T	chr10_4205780	NA	AAATTGACTACTTTTGTTGTGTT(A/G)CCCATTAGCAC[G/T]GACATTTTATGTATACATACGGT(G/C)ATTGGACATTA
10	4670720	T	C	chr10_4670720	NA	AGAAAAAGCCATGGCGAACAGAAGCAAGTGGCCCA[T/C]GTTTCA(C/A)GGGAGAGCAGAGGAGTATGAGCTCTGGG
10	4691539	C	T	chr10_4691539	AX-650171011	GAAAGGCTGACTTGGTAAGAAAAGCATTTCTGTTG[C/T]CTGATGGATTCATGAACAGGTATTTACTTAATAGA
10	4724602	G	T	chr10_4724602	NA	AACCGCTT(C/T)AGGGTAGGGGAGAGGTTTGGGGAGCT[G/T]GGTTTCACCAGT(G/C)AAATAGTTACTTTGGTGCGCTG
10	4786666	C	A	chr10_4786666	NA	TCTGTCTTTCCCCAATACTTTCCA(C/A)AAAGAGCAAA[C/A]CTTTCCCTGCTGAC(A/T)CTATGCAGACCAGTTGTTCA
10	5242105	T	G	chr10_5242105	AX-650170126	TATATGTTTGTGATAGAATTTCCCTTGAAATAAAT[T/G]AAAAGCCATTTAACTTAGCCAAAAGCACGGAGATC
10	5270652	G	A	chr10_5270652	AX-650170127	TGATCTCCAGTCTTATGCCGTGGTTCTTTTGACAT[G/A]TCA(G/A)CCTGCCACTGTACCAGCTCTTCTCCCTTAGC
10	5331728	A	G	chr10_5331728	NA	ACCCATGCGCTTCACACACACAGGGACACACAGGC[A/G]TCCCTC(G/A)CACATCCCCCTACCACACTTCTCCCA(C/T)C
10	5761784	A	G	chr10_5761784	AX-650171015	AGGAAAACATTAAAGGGTTTCCCTATGA(G/A)CAGAGG[A/G]AAACATTAAAGGGTTGCCCAACAAAAAGGCCCCAC
10	6037109	C	T	chr10_6037109	NA	CACACACACACACACACATACATACTGTA(C/T)AAACT[C/T]GCATGCACATAGGTACACACACAACACATATACAC
10	6732865	C	A	chr10_6732865	AX-650171019	AAGC(C/A)AATATGACAAGAGTGTGTACTAAGGCCTTC[C/A]TCTACACCACACTACAGTAGACTCAGCATTACTGT
10	7361174	C	A	chr10_7361174	AX-650170130	TAACCATTGTTTAACAGGGCAGATCTTGTGGAATT[C/A](A/C)TTTGGTTAATGTATGGGTGTAACATTATAGTGAA
10	7717988	C	G	chr10_7717988	NA	CTCAGTGGCAGGTTTCACCTGGAGGGTTCGGAG(G/A)G[C/G](T/C)GGGTATGTTATGCCCGTCTGAGTGTGCTTTTAAA
10	7889730	A	G	chr10_7889730	NA	GAGAAAAATACTC(A/C)ATTTCCCTTGAAAAAGTGCAA[A/G](A/G)CAGAAAATGTAATGATAATAGCTATGAAATATCA
10	8896151	A	T	chr10_8896151	AX-650171021	AAATGA(G/A)CTGA(G/C)ACTAAAAAGCAAAATAGGCAAGT[A/T]TTGGGTGGAGCAGCAGATGTTTGATTGTCACGGTA
10	9087686	A	C	chr10_9087686	AX-650170280	ACAAGCTGCCTCAGACTTTGA(G/A)ATGTTGAAAATTC[A/C]AGATGTTCTAGCTACTGCTCGCCCCTTCTGTGTTT
10	9471555	T	G	chr10_9471555	NA	GATTAGGA(T/C)GATGATGAGTGCAATGCATTATTTGG[T/G]CTGGTGAAGAACTCTGGTGCTGATGGTGTTCATCC
10	9968449	G	T	chr10_9968449	AX-99022475	GGTATGGGGCTGTGTTCTTCACCCCCACTCCCAGT[G/T]TCAGGTCTTTCACATCCTCAAAATCAACTTCCTAC
10	9969513	T	G	chr10_9969513	AX-650174893;AX-650174039	CATTCCTCCAAAATACCACTTTTTAATGATTTTGT[T/G]GCCGTTTCGTGATTTCCGCTAAGAAAAAAAGTTCT
10	9970066	G	A	chr10_9970066	AX-650174895	ATAGGAGTCGTGTGTCTGAGAGAAAAACAGAGGGA[G/A]GTATTAGCATAGACTTTTACTTTTCTTCATTGAGC
10	9970827	A	T	chr10_9970827	NA	CACCTTAATCCGGAGATTGAGGTCGTTCTCTGCGT[A/T](G/T)(T/C)TGCCATCCGGGAAGTAAGCCACTCCAGTGAGCT
10	9970828	G	T	chr10_9970828	NA	ACCTTAATCCGGAGATTGAGGTCGTTCTCTGCGT(A/T)[G/T](T/C)TGCCATCCGGGAAGTAAGCCACTCCAGTGAGCTA
10	9970829	T	C	chr10_9970829	AX-650171026	CCTTAATCCGGAGATTGAGGTCGTTCTCTGCGT(A/T)(G/T)[T/C]TGCCATCCGGGAAGTAAGCCACTCCAGTGAGCTAG
10	9970915	C	T	chr10_9970915	AX-99083815	CAATTTCACTGGCAGTCTTAAGAGCAT(C/A)ATTATCT[C/T]GACTGCAGCAGTATGTCACAATAATAATAATAATT
10	9971138	C	T	chr10_9971138	AX-650170132	CTCCTCCCGGTCCAGAATGCGGGTGACCCTGACCT[C/T]TCCAGTCCTTTTAT(T/C)CACCACAAACAAATTGACAG
10	9971153	T	C	chr10_9971153	NA	AATGCGGGTGACCCTGACCT(C/T)TCCAGTCCTTTTAT[T/C]CACCACAAACAAATTGACAGGGTCC(C/T)GGTCGGCCC
10	9971361	T	A	chr10_9971361	AX-99058180	AGGATAGTGACAAGCACATTAATTAGTTTAGTCTG[T/A]ATATGATTTGGCAAATCAT(T/G)AATTGATTCAAACAG
10	9971381	T	G	chr10_9971381	AX-650171028	AATTAGTTTAGTCTG(T/A)ATATGATTTGGCAAATCAT[T/G]AATTGATTCAAACAGTAATTAAAGTTTTTTCTTGG
10	9971433	T	A	chr10_9971433	NA	AATTAAAGTTTTTTCTTGGTGTTTTGTACTGACAT[T/A](A/T)GATTGGAATTTCACTTT(G/T)AATAGGTGTATGAAGA
10	9971434	A	T	chr10_9971434	NA	ATTAAAGTTTTTTCTTGGTGTTTTGTACTGACAT(T/A)[A/T]GATTGGAATTTCACTTT(G/T)AATAGGTGTATGAAGAT
10	9971512	A	G	chr10_9971512	AX-650170133	AGTAAGAGTGTCAGTGTGTGTGTGTGTCAAAGAAA[A/G]AGAGAGAGGAAGAGAGAGAGGTTGAGACAGGGAGA
10	9971959	T	C	chr10_9971959	AX-650526296	AGAGTGATTGCTGGTTCTGCTCCCACTTACTTAAA[T/C]GCTTTTGTAAGGGCAGGTTACTG(C/T)(C/T)TGTGTAAGTA
10	9972029	A	G	chr10_9972029	NA	ACGGAAATCTAGA(A/C)TATTCTCATTCGTAGTTCCAC[A/G]TTGGT(G/A)GAACGAGCTGCGTAGCACTACCAGAGCAG
10	9972035	G	A	chr10_9972035	NA	ATCTAGA(A/C)TATTCTCATTCGTAGTTCCAC(A/G)TTGGT[G/A]GAACGAGCTGCGTAGCACTACCAGAGCAGGGGCGA
10	9972162	T	C	chr10_9972162	AX-650526474	TCCTAACTTGCACTTCCTCTCCCTTCCTCTACCTC[T/C]CCTTTCCTCTAATGCTATCTCCTCT(A/C)ACTAGAACT
10	9972223	T	G	chr10_9972223	AX-650526309	(A/C)ACTAGAACTTAACTCACACTTACAGTAGTTACCT[T/G]CACTTTTTTATTCTTATGTAAAGTAGTATTTATTG
10	9972832	C	T	chr10_9972832	AX-99029749;AX-650171034	CTCTTGCCAGCAACAAAATAATAGACACATACACT[C/T]ATGCATGTGCAAACCTAAGCACACACACATACGCA
10	10270916	G	T	chr10_10270916	NA	TGTCTATTCCCACAA(T/C)(G/A)TTGTCTTCACAAACTCTT[G/T]TCAGGAGCCTGACTGTCTTTACCCTCCTTCTCTGT
10	10751601	T	A	chr10_10751601	NA	GACGTGAA(C/T)GCAACGAGAAACAAGAATACACAGAC[T/A]ATATACTCACACACAATAGATAACGAGGGACAGGT
10	10752343	T	A	chr10_10752343	AX-650170137	TGTATTGGAGTGGGCCACTGGTTTGTCCTTTTGAT[T/A]ATGGATAATGTAATAAACATCC(C/T)TGCATGCGGAAA
10	10752625	A	T	chr10_10752625	AX-650171038;AX-99097663	GTAGTTGACTGGTCACTGTCATTTTTATGATGAGT[A/T]ATGAGTTCATTATGGGAATGTTCACAAGTGAAGTT
10	10757135	C	T	chr10_10757135	AX-99161885	AATATTCACGTAAATTGACTCT(G/T)GGGAGAAAAGCA[C/T]CATGTCGCAGACTAACGTTACCCTTCTGGAGG(A/C)GG
10	10757168	A	C	chr10_10757168	AX-99123464;AX-650171040	CA(C/T)CATGTCGCAGACTAACGTTACCCTTCTGGAGG[A/C]GGTTGAGCAGTGGAGCCCTGACACCTGCAAAAAGG
10	13751645	T	A	chr10_13751645	AX-650170138	CCTCTGGAAGCCCTCCGTGAGTAGAATGAATTGTA[T/A]GT(C/T)CCATAACCCAGAGAATGAGGCCGCGTGTCCAT
10	13923451	T	A	chr10_13923451	AX-650170139	CAACCACCATAACAATAAGAGAGAAGGTGCTCAAA[T/A]TGATGGTTAAT(C/A)ATTTAACAATGGTAGTTGCCCAA
10	13948275	T	C	chr10_13948275	AX-650171041	TTTATC(T/G)GTCCGAAGGGAATTCAGCTTCTGCTTCA[T/C]TTGCCACGTTCTCCTGAGGAAACTGATTTCCTCTT
10	14226349	C	A	chr10_14226349	AX-650170140;AX-650171042	CTTGGACAGAGTTGACCCAGAGATTATAAAAATGT[C/A]TCTTCCTTTGTCCTCTGCAGAGGAAAGACGCTCGG
10	14227764	G	A	chr10_14227764	AX-99029284	ATGCTGCTGAGAGTAGCACCTTGCTACCAGCAGGG[G/A]GAG(T/C)CAGTGA(G/A)GTGGGTGAGGCAGCGGCTCAGCCC
10	14227803	A	C	chr10_14227803	AX-650171046	(T/C)CAGTGA(G/A)GTGGGTGAGGCAGCGGCTCAGCCCAGC[A/C]CCGCCAATGGCCCAACTATAACGCTTGAGGTATGA
10	14230559	C	T	chr10_14230559	AX-650174043;AX-650174897	TTACAGAGACTAAACTGAGGCAAACCACTCAAATC[C/T]TACTGTCAATGAGCCTATATCAAAAAGTCGCTTAT
10	14231119	A	T	chr10_14231119	AX-650170141	AACAGTGGGATCTGTAAACTCTGAGAAGGTCTAGA[A/T]TTCTCTTTTTATTTCTATATTATTTA(A/T)TAATTTAC
10	14231857	A	C	chr10_14231857	AX-99018883	TGTAGTAAAATCCTACTATGCAACGCATGACACTC[A/C]GCTGAG(G/A)CGTACAGTTCAGTGACTGACACTGAGCT
10	14231864	G	A	chr10_14231864	AX-99056152	AAATCCTACTATGCAACGCATGACACTC(A/C)GCTGAG[G/A]CGTACAGTTCAGTGACTGACACTGAGCTAGAGA(T/C)C
10	14735488	C	T	chr10_14735488	NA	ATGAATATAACATTGTTCACAGTTGTGTGTGTGTG[C/T]GTGTG(C/T)GTGTGCGTGTGCGTGTGTGTGTTTATGTG
10	16555480	C	T	chr10_16555480	AX-650170284;AX-650169755	(C/T)TAGCTATACACTCATGTACCCATCCTTCTGTTAA[C/T]AGCCGTCATCCAGTAGACTAATAATAATTCCATTC
10	17274143	A	G	chr10_17274143	AX-650170287	TATTTTGGGTTCCGACGGGCCCGGGTCGGTTATCC[A/G]ACCTCTAATCTAGAGAGAGAGCACTACTGACAGAG
10	19733113	T	A	chr10_19733113	NA	TAAAAATGAAAAATAATGATAATAATAATAAAAA(A/T)[T/A]TTTTTTAAACAAATCTGAAATTTAGAAAGGAAAAT
10	19825417	T	C	chr10_19825417	NA	TTGTGACAGATTGCAAGCAAACACACACATGCACA[T/C]GCACAC(A/G)CACACACGCGCACACACACACACCAGAA
10	20410903	A	G	chr10_20410903	AX-650170144	AGTTGGTGTGGAGAAGTTTAGTATAACGGAACATC[A/G]ACTAATTTTATGTTATGTTAAAGTCAGAATCACTT
10	20423278	T	C	chr10_20423278	AX-650170146;AX-650171050	TCTCAGTTGGCCTCAAGCCTCCCTTTACCATGAGA[T/C]ACAAAAAAACACTCAGTTGTCATGACACTTGGAGC
10	20444373	G	C	chr10_20444373	NA	TATAAGAAACACATTTCAACATTTTTGAAAAAATG[G/C]CAGCTTTTTTTCAAAGCTACACAGAGGCTATACTA
10	20446504	G	A	chr10_20446504	AX-650171052	AACCTTTACAG(C/A)AGATTAAGTTTCCCTCAGCCGGT[G/A]TGTGGCAGTGCAAACAGGCGTGATTCCTGTCCTCC
10	20448896	T	G	chr10_20448896	AX-650171054	GTGCTGTGTCCACAGCGACTGT(C/T)CACATATGAAAT[T/G]AATGACTTTGTAACTGAGATCATCCGTTAGGTCTG
10	20449818	T	A	chr10_20449818	AX-650170148;AX-650171056	ATGTCTGGGTGTGCTTAAGTGTTCTTTAAGGGATA[T/A]TTAGTGTGTTTTTTTGCTAACAAAGTCCTCTTTGC
10	20452294	G	A	chr10_20452294	AX-650171057	AAATATCATTTGATCATTTGATATTTACAGAGGCA[G/A]GTTTCCATGAGGTCAGCCCAAGCTGAGTGCTATTG
10	20461192	A	G	chr10_20461192	AX-650170201	AACTACATTGTTTCAACAATTATTTTCAAACCTGA[A/G]ACAAGGACAAAAACAAGGGTATATGTACAGAAACC
10	20471257	A	T	chr10_20471257	AX-650170152	GTCCTCCTGCTTTTATCTGCACTGTGATTCCAAGG[A/T]GTGATTGTGATTGCGAAAGTCAGCATCACTGCCAG
10	20475908	A	C	chr10_20475908	AX-650170153	TAACATTAGGTAGTGGCATATACAAAAGATGACTT[A/C]ATTCACTGTGTGAATCTTTGTGGTTAAGCTCATTT
10	20476937	G	C	chr10_20476937	AX-650171063	GGTTGCCGCGGTGATCCGCACCAGCAGGGAGGGGG[G/C]CGCTGGCGTGAGAAGAACATGGCTTCCTGCGGGGA
10	20490621	C	A	chr10_20490621	AX-99027213;AX-650170180	AAAGCCAAATCCGTTCTCTTCACTCAAAACGTTTC[C/A]AGGGGAAAAGCTCATCAACCAGGAAGCTCATCCAA
10	20495383	A	G	chr10_20495383	AX-650169713	AGAGATAAGAATATGAAAAACAATGAGTAAGCGAC[A/G]AGCAGAGACAATTCCTCATGAGGGAGAATGAAAGC
10	20495537	G	A	chr10_20495537	AX-650171065	TAAACTAAACT(C/T)CAGAGAAAGTTCTAGATGTTTGC[G/A]CGAGGCAACCCAGCACAGAACGTTCCTCTCAGATG
10	20496744	T	C	chr10_20496744	AX-650171067	TGTTTTATAATGATTT(G/T)CTCTCTTAATGGAGCTGG[T/C]GGTTTGGTAGCTATCTGCTGCCAGGCTACACCTCC
10	20507319	C	T	chr10_20507319	AX-650171069	GGAATATAAATATGCAGGAGTGAAACCGACTGAAA[C/T]GAGAGGCCCTGATTTCCACCGGCGTTTTACCTTCT
10	20553435	T	A	chr10_20553435	NA	GTGTGTGTGTGTGTGTGTGTGTG(A/T)GTGTGAGTGTG[T/A]GTGTGTGTGTGTGTGTGTGTGTGTGTGTGTGTGTG
10	20555540	T	A	chr10_20555540	NA	GATGTA(T/A)CATGTGTGTGCATCAGCCATAGGGTTCA[T/A]GGAA(T/G)TTTGAATTAGCGTCCACTAACACCCTAGCA
10	20555953	G	A	chr10_20555953	NA	TAGCCTCTGATAGGTTAATATCCCCCAGTTAAAGG[G/A]GTG(G/A)TGGTAGTGAGGTTCAGACAGTTAAAGG(G/A)GTG
10	20563817	T	A	chr10_20563817	NA	AGAGACCTGTCTCACTCGACCTCGCATCTCAGCCT[T/A]CATTTAGAGACCTGTCTCACTCGACCTCGTTG(C/T)CA
10	20569288	A	G	chr10_20569288	AX-650171072	TGTTGTCACCTCTGGTTTCCAGACTTCTTTCAGGT[A/G]TAAAATCTCTTATGGACTGTAGTGAATCCAAACAA
10	20577020	G	A	chr10_20577020	NA	GAGAGAGTAAGGTAGAACAGTGAGAGAGAGAGAGA[G/A]AGAGAGAGAAGGATGGAGAGGTAGAAAGCAAGAGA
10	20577082	G	A	chr10_20577082	AX-99102491	AGCAAGAGAGAATAGGGTAGAACAGTGTGAGAGAT[G/A]GAGAGAGAGA(G/A)ATG(C/A)AAAGAGGGAGAGCAAGATAG
10	20585947	A	G	chr10_20585947	NA	CACACACACACACGCACAAACACACACTCCCACAC[A/G]CATGCACACACACGCACACACACACATGCACAGGC
10	20586770	G	A	chr10_20586770	NA	GCCTCCGCGCCTCTCCTCTGCATGTGAGCTCAGGC[G/A]CATCTCCAGGCAGGCCGTCAAGTCTGAT(A/T)GCCACA
10	20594021	C	A	chr10_20594021	AX-650169714	AAGTGCGCTGCGCATGACCTACAGCTAATTGAATA[C/A]CTTGTCAAAATCATTTAGCTAATTTCATAACATGA
10	20749618	T	G	chr10_20749618	AX-650169716	GTATGTTTTAGCATAATCAAACCAGATCTTTGTAT[T/G]TCTTTGCGCACTCAAACCAGATCTTGTCCACCTCT
10	20851800	A	T	chr10_20851800	AX-99029768	TGTATTGGTAAAATACTGATAAGACTGCAGAACAG[A/T]CAACAAGTGACCCTGCGTGCATATATAAAACCTGT
10	20852398	C	A	chr10_20852398	AX-650169758	TAGATGTGTCCCACATCATCTCAGCCCAGACAGTG[C/A]AAATGCGGTCTGGCAGCAATTAAA(T/G)CTGTGGTGC(C/T)
10	20880577	A	G	chr10_20880577	AX-99077851	TCTCTGAGGAGCTGGATCACTCAGTGCTGAGCAGA[A/G](G/A)GATGTCCTTCGCTGGCTGTTTAGTCCTCCCCAGC
10	20881018	A	T	chr10_20881018	AX-99038044;AX-650169745	CAAGGTTGGCAACGCATTTTACACCTCTGAAGAGG[A/T]AGTGTGGTTTGGTTTTCTCTAAGATTCCCTCCTCC
10	20890949	G	T	chr10_20890949	AX-650169759	ACCCAACATTGAGAACCTGAGTGAGTTTGAGTTTA[G/T]TTTCTACTGTAAGATCTGAGTAGATTTGAACTGTA
10	20934787	T	C	chr10_20934787	NA	CAAATGAAAATACACAGTTGTAAACACCCCGCTGC[T/C]CCACCCTATTTCTTTGAGGAGATCATAGATTTGTA
10	20937629	G	T	chr10_20937629	AX-98996735	TGATCTACATTCCCATGTTCATCGCCTTTTGATGT[G/T]TGACTCTTCCCCAGCTGTACAACGCCTTCCCTGGG
10	20938567	G	A	chr10_20938567	AX-650169761	AGCTTATTTGATTTTTCTAGATGTTATCCTTACCA[G/A]TAATGTCAT(G/A)TAATGTCCAGTTGCAACAACAGTTG
10	20940676	G	T	chr10_20940676	AX-99000211	CATTTCCACCATGTGTTCCCAAGCTGTCGGACAAA[G/T]CTCGCTGGGCCGTCTGTGAAACCTTTGAACGGTCT
10	20961998	T	A	chr10_20961998	AX-650170169	CCATATATTGTGTCTAATCATATAACTATATAATG[T/A]GTCTAGTTATTTAACCATATAATCTGAGAAAGGGT
10	20995709	G	A	chr10_20995709	AX-650171080	TTGGTCAGTCACACCAACCCAGCATGGCTGACCGA[G/A]CCAACATGCCCTACACTGAGGCTGTGGTCCACGAG
10	21004952	G	T	chr10_21004952	NA	AAGATGGTGAAAGAGGCCCTTGTGGGTCAGGCAGA[G/T]AACTTTGTTGATCGGCC(C/T)TTTAGTCCAATGGGTGA
10	21005573	C	A	chr10_21005573	NA	CCATTTGTGAGGAAACCCGCTACCTTCAGGAGGAG[C/A]TGGAGGGGCAAAAAGGTAGGGGGTAGGAAGAGAAC
10	21011722	C	T	chr10_21011722	AX-650170177	AGGTTTATGGGAACATTTTTGGTCTACGTTTGGGA[C/T]GTGATAATATAGTGTTCCTGAATGGCTATAAGATA
10	21012274	C	T	chr10_21012274	AX-650170179;AX-650171086	TGTTCTTCAGTAATGGGCAGACTTGGAAGAAACAG[C/T]GGCGCTTTACTGTGAGCACGCTCAGACACTTTGGC
10	21012487	G	A	chr10_21012487	AX-650171088	GTATTTTTGTGTAGAAGTATGTATGTATATGTCAT[G/A]GCAAGCCAAACAGACTAACTCACACTGTACCTATG
10	21015110	G	C	chr10_21015110	AX-650170183	AGAAGAGTTAAGCCTGAAAGGGATTGTTGCATCTG[G/C]ACGTATTCCATACCCTTTCAAGATCCTCACTCACA
10	21020989	G	T	chr10_21020989	AX-650170185	ATACAGAGCAGAATGAGGTGTAAACATGCATTATT[G/T]ATTTAATTGAATATTTTCTATAGAAACTTAAGATA
10	21027826	G	C	chr10_21027826	AX-99120500	CTTCAAACCTTC(G/A)GGACTACAT(C/T)GATTGTTTCATT[G/C]GAGAAATGGAAAAGGTGAGTTGAATCATTCCAACA
10	21034264	T	A	chr10_21034264	NA	GCACTTTCTATCTTAACTTTGAGTTCAATAGA(C/G)AC[T/A]CTTCATGGTTCTTGGTTTCAATC(T/C)CTGGCCTAAGG
10	21052400	A	G	chr10_21052400	AX-98992112	TGCCCTCTGCTGGTGACAGGCGGAAGTGGGAGATG[A/G]CGGCTCCTCCGTTTCTGGCCGTGGCTCAGCAGACA
10	21055154	G	A	chr10_21055154	AX-98993109	CGGGTCCGAGGAGAGCCTGGGGGCAGAGTCCAGAC[G/A]CTCAGGTCCTGGAGATGCTGAAAGAGGCGGAGCTT
10	21055218	C	T	chr10_21055218	AX-650171095	GGAGCTTCAGCCCCTCACCCAGCTGTTGGACAACG[C/T]CAGCATCTGTGATAGGCCAGTCACAGGTCAGTCAA
10	21058831	G	A	chr10_21058831	AX-650171097	ACAGAGAAGAGGGAACCGGCAGAGAGCGAGGAGAA[G/A]CCAGCAGAGCCTTCAGGTGGGTAGCAGACAGAGAT
10	21061922	G	A	chr10_21061922	NA	GTGTGTGTG(T/A)G(T/A)GTGAGGGGGGTGGTGTGTGTGTT[G/A]GATGGACAGAGAGGGCTGTACAGTCTGCAGTGTAG
10	21063012	A	T	chr10_21063012	AX-650170195	TGGCACATCTGTTTGGTGTTACATGCAGACGGAAC[A/T]T(T/A)CCCATGCAAAGTCTTGATGGCTCCTTCTGAGTT
10	21063111	T	C	chr10_21063111	AX-650170197	CGTTTGTGCAGTCACTTTGAAATCCAAAATGTGTG[T/C]TTCTTGTGTGATGATGTCGGATGTTGCATGGTCTG
10	21063791	A	C	chr10_21063791	AX-99140146	CTGCTATAATGGGGCGGAACGAGGTGCAGAGAAAA[A/C](G/T)GGCCAGCGAGGAAGCACTGAGGAAGAGGAGGAGG
10	21063792	G	T	chr10_21063792	AX-99033224	TGCTATAATGGGGCGGAACGAGGTGCAGAGAAAA(A/C)[G/T]GGCCAGCGAGGAAGCACTGAGGAAGAGGAGGAGG(A/T)
10	21063827	A	T	chr10_21063827	AX-650171104	(G/T)GGCCAGCGAGGAAGCACTGAGGAAGAGGAGGAGG[A/T]GGTGGACGGAGGTTTCAACGGAGTGGGAGGTGAGG
10	21063905	T	C	chr10_21063905	AX-99090107	GGGCACCTCCAGCAGCAGTCCTGATGAAGAGCCCC[T/C]TGGGCCGCTCACTAACGGGGTGGAGGAGGAGGA(G/A)G
10	21065015	G	A	chr10_21065015	NA	AGCCTTTCTCTAATACATTCACTC(C/T)CTAGCAGAGC[G/A]GAGCTCCCAGCCTATTCTATTGCACCTGATTCAGC
10	21065176	A	G	chr10_21065176	AX-650170203	C(A/C)GGTAGAAGTATTAGGCTAGTGTGTAATTCTACA[A/G]AGTCTCCATAATTCAGAGCAACTACCTCCTTGACC
10	21065457	T	G	chr10_21065457	NA	CTGAATGATTTTTTTTTGTGTGCTTCTGCTGTGAT[T/G]CAAATGGTCAGTGTGTGCACTTT(C/A)CACT(C/T)TCTGCT
10	21065481	C	A	chr10_21065481	NA	TCTGCTGTGAT(T/G)CAAATGGTCAGTGTGTGCACTTT[C/A]CACT(C/T)TCTGCTGCCTGCAGGCTATTCATGAAGATG
10	21066055	G	A	chr10_21066055	NA	ACACACACACACACACACACACACCACACACACGC[G/A]CCCCTTATATACACACACACACACACACACACACA
10	21066268	C	T	chr10_21066268	NA	CCACGTAGCTCTCCCCCTCAGTGTCTCCTCTAGTC[C/T]GTCTCGATATTGCTTTCAGATGGTGTGCAGAGCCT
10	21066484	T	C	chr10_21066484	NA	ATCTAATCTCACTCTCCTCTCTGAA(G/A)GGCTGGATC[T/C]GCTCCTCAT(G/A)CAGTTCCAAAAGTCTGACGCCATTC
10	21068324	A	G	chr10_21068324	AX-650171113	GAGTCATTTGTAC(A/G)GCATATATCAGCAAGACTGAC[A/G]CATGATGTTCCTTTCATCCTCATCCAAATAT(T/A)AAA
10	21068946	C	T	chr10_21068946	NA	ACAGACTGCAGATGTT(A/C)AAA(C/G)ACCTGTTCTCGCTC[C/T]CCAACCCCCACCCCAAACACATGAATTATTCACGT
10	21070457	C	A	chr10_21070457	AX-650170296	CTGCCGTCTGGCTTTGAAGAGGACCC(G/A)AAGCAAAT[C/A]GTCATTGGCACATGGCAATAGGCGTCATCATGGTC
10	21070844	T	C	chr10_21070844	AX-99165473	CCAACGCTTGAATTTGCAAGCAGGTTTCTGGTGAT[T/C]TCTGGTGATTT(C/G)TGGTGGTGGTGGCCATGCAGGGA
10	21070856	C	G	chr10_21070856	NA	TTTGCAAGCAGGTTTCTGGTGAT(T/C)TCTGGTGATTT[C/G]TGGTGGTGGTGGCCATGCAGGGAGACTCTGGGGGC
10	21072433	A	C	chr10_21072433	AX-650170212	TGGGTTAGTGAAACATATTCAACATGATGATGATG[A/C]TCGTACACCACTACCACCCATAGCAATTCGCTACC
10	21073022	G	A	chr10_21073022	NA	TAAATGTTGATTAGTGTTGTCTGGGTTACCGTCTT[G/A]AATCCAAACTGAATAGACTAA(C/T)TACAAAAATCAAA
10	21074755	G	A	chr10_21074755	AX-650171121	AGCTGCTGTTTCAGAGGTCGGGAACGGGTGTGAG(C/T)[G/A]TTTAGCAGTGCGGGCACGTAAATCCATCCAGTCAA
10	21075783	T	C	chr10_21075783	NA	AGGGTGCAGGCCAAGAGTACCCCTGTCAGGGTGAG[T/C]C(C/T)CCCCCCCCCCTTTTCCATTTTCAACTTTCAAAG
10	21076683	A	G	chr10_21076683	AX-99043878;AX-650170218	ACGCTGGGTTGAAGAGGGGCTTGATCTTTAACAAG[A/G]AGAGCAAGAGGTTTTCCATGGTTGCTTTAGTAGAA
10	21077074	G	C	chr10_21077074	AX-650171124;AX-650170220	GCTTTTAAGGGTTAAACTGCAACTGGACCATGAAG[G/C]TAAGAGCTTGTTGTGATGCTCAGATTGGAGCTGAG
10	21081192	T	C	chr10_21081192	NA	CGGTGTGTGTGTGTGTGTGTGGTGTGCCTGCTGTA[T/C]CAGCCCAGCTGAAGCACCGGGGGGGTGTAATTAGG
10	21091806	G	A	chr10_21091806	NA	GCTAGCTGCGGTCAGTAGTTATCCAGCACGGCTC(C/T)[G/A]CCGCTCGGCCTGAGCACTCATTCACTGCAGCTTGA
10	21092157	A	G	chr10_21092157	AX-650171129	GATTTGATTTCCCCCCCGGTGCTGGCCCTCGTGCA[A/G]ATTCTGTAGGCTGATTTCTGACCTGTTCTGGCCAA
10	21095689	T	A	chr10_21095689	AX-650170224	TGGAGAACTGTGCATTAAACTGATCGAAAACCATG[T/A]A(G/T)AGGTCTGTGC(A/T)TTGATCTGGACAAGAACCATGA
10	21096975	G	A	chr10_21096975	NA	AACTATGGCTGGGCCAGTGGATCACGACCGGCTTT[G/A]GGGAAAAA(A/G)AACTCCTTCTCTTACACAGCACAGAA
10	21098477	T	A	chr10_21098477	AX-650170228	ACGCACACACACAAAATTGTGTAACTGTTCCCACT[T/A]TCGCAGATGTCACAGCTACCTCCTCTCCCAACTGG
10	21103761	A	C	chr10_21103761	AX-650170230	TGATGGGCTTCATACTTACTTACTCTTCTCTCAGT[A/C]ACACACACATACAGGTTAAAGGCTGTCCTT(T/A)AACA
10	21104169	A	T	chr10_21104169	AX-650171135	AGTTGCCATGGGGTGGTGTCTGTAGGCTGTAGCCT[A/T]TGAGAAGCAGCCTAGGCAAAAGTTATTTGTACAA(T/A)
10	21104604	G	A	chr10_21104604	AX-99126464	CGGTAGCTTCAAGTGGACAGTGGACTTGTGAATAG[G/A]AGGAGGATGAACGATGTGTTGTGATTGGCAGCATA
10	21105594	C	T	chr10_21105594	AX-650171139	AAAGTTGACCCGAGATGAGGATTTTATTTTATCGG[C/T]GTCGTCATTATCATTTTTATGCCTCATGCTCTGCT
10	21107200	G	C	chr10_21107200	NA	CACTGGGTAGAACACTGGGTAGAACAGAACGCTGG[G/C]AAGAACACTGGGTAGAACACTGGG(T/A)AGAACAGAAC
10	21109229	C	T	chr10_21109229	NA	CTCACTCACTCACACCCCTCCCGTTCTCTTTCTCT[C/T]TCCATCTCTCTGTCATTCTCAC(A/T)CTCTCTTTTTCT
10	21110977	G	A	chr10_21110977	NA	TCTGGCTTCCTGTATTATCACTGCG(G/A)TTT(C/A)CTCCT[G/A]CTTATAGGCGCGTGAGGCCAGAGCTGTTTGATGCT
10	21113829	G	C	chr10_21113829	AX-99124655	AATCATCTACTAAATGAGAGAGAGAGAGAGAGAGA[G/C]ACACAGAGAACTTCACAGAGTAAACGATTGTCTGG
10	21114062	A	T	chr10_21114062	AX-99149446	GGTCATGTGGGAATTAGGATCACCCACATCCCGCC[A/T]TCGTTTCTCCCTGTTTTTCCTTTAAACTCTCACTT
10	21115099	A	T	chr10_21115099	AX-650170238	CAGCAGACAGCGGCCTACTGTGTAAGTGTGTTCAC[A/T]CAC(A/G)CAC(A/G)CACACACACACACACACACACACCACA
10	21116237	G	A	chr10_21116237	AX-650170239	ATGGATTGACTGAGATCACCGATGTCTTTAGGATG[G/A]GGATAGAGCTGATGTGAC(C/A)ACTTGTTAGCCAACCT
10	21116735	T	C	chr10_21116735	AX-650171145	TGCCTCAGAATCTGTCTCAATCCAACGAGTTTCCC[T/C]TCACCTTATCAGAATTTAAATCAACTTCTTGAGTC
10	21118104	C	T	chr10_21118104	NA	AGCAGGTATGGTGCTTTCTTTCGCTCTCTCTTTCG[C/T]GCTCTCTTTTTCTCACTCACTCTCTCGCTCACTCT
10	21118839	A	T	chr10_21118839	NA	GAGACACACACACACACACACACACACACACACAC[A/T]CCAGAAAGGGCAAAGTGACGGGGCCATTTACGCAT
10	21121104	G	C	chr10_21121104	NA	CCAGTTAAGTGCCCCTAAAAACAATACTTTCACTG[G/C]CTCCGCTGTGCAGGCAGTTG(C/T)TTATGATAATTGTA
10	21121125	C	T	chr10_21121125	AX-650171151	CAATACTTTCACTG(G/C)CTCCGCTGTGCAGGCAGTTG[C/T]TTATGATAATTGTATGCAAGATGGGCAAAAGT(T/A)AT
10	21121234	T	C	chr10_21121234	AX-650170245	TTAGGGTTTTTTCTCCCTGTGAGTAGGAGTGTGTG[T/C]GAGTCTCTGGGGAGATGATGGAGTGCTTGCTTGCT
10	21121594	A	T	chr10_21121594	NA	TTGGCCTTCGCATATGTTTTTTTTTTTTTTTTTTT[A/T]AGACTC(G/A)GCTCATAATTTTTCCTTACTGGGTGAGG
10	21122145	C	G	chr10_21122145	AX-650170249	TAGTGTGGCCAAAAATAGTGTTACATGTGTGTCCA[C/G]AGCTTCAAACTAAAGTGCCCAAC(A/G)TAAATTACATA
10	21122210	T	G	chr10_21122210	NA	TACATAAATGA(C/A)TCTGTATTTGATCTTTTTAACAC[T/G]CAACATAAAT(T/G)ACTCTGTATTTGATCTTTTTAACA
10	21123983	A	G	chr10_21123983	AX-650171155	TGTGTGGATGTTTTGGTTGCCTTTGTGATTTTGAT[A/G]TGTTGAAGGACGTCCTAGGAATTAAAAGCCGAATA
10	21126207	C	G	chr10_21126207	AX-99077548	TGTCATCTTGGCATTCACCATTATTCAGTTGATGT[C/G]TTACCTGCTGCGTCTCACTCAGCACACTGCTTTC(T/A)
10	21128490	G	A	chr10_21128490	NA	ATACTGCATTTCACACAAGTTTAAAT(G/T)TCATGGAC[G/A]CACAAAGGAGAGAAAAATAAAAAAATAGGTCTGCT
10	21128813	A	G	chr10_21128813	AX-650170254	GACTCGTGAACTGCCTGACTGAAGTTCTCCTCAAA[A/G]AAAAACTCCTCAACGTGGTGTTCCCGAAATAAGCT
10	21130316	C	T	chr10_21130316	NA	CATGGCCACATCACTAAGTAAGTCTTTGGCTACTT[C/T]GCTAACGTTACCTCACTCCGTAGCAGCCATGTCCA
10	21130677	C	T	chr10_21130677	AX-650171163	TGAGGTATTACAGTATAGTTATATGAAGG(G/A)TG(T/A)AG[C/T]ATTACAGGAGTGACCTACCCATGGACCTAAACAGG
10	21131277	C	T	chr10_21131277	NA	ATGTAGGAGCTCTCTTTATGCACAACTCACCGTGA[C/T]TCTA(T/A)ATCCCCGAACTCTGAGGAGAGCCACTCTGT
10	21131718	A	C	chr10_21131718	AX-650171165;AX-650170260	CTCCAAGGAGCAGGAAGTGCAGAAGACATTTGAAG[A/C]CATCCAGAAAACCTGTGGCAACGTGGGATATCTGG
10	21132191	C	T	chr10_21132191	NA	CTCAAACGATACACACCTCCTG(C/T)CAGTCAGTGGAG[C/T]TT(A/C)TTCTGTGTCTCCTCAAACTAACCTCCTGTCAG
10	21133989	G	A	chr10_21133989	NA	TCCGCACAGACATGACCGCCGGGCTGCA(G/T)GAGGAT[G/A]GAGACGGAGAGGGGCGCAG(A/G)GGAGGATCCCCCTGG
10	21134071	G	A	chr10_21134071	NA	GAGCCGGAGGAGGTGGCCCAGGCGGTGCTCTTCCT[G/A]CTGGAGTCCCCCTACATCACGGGCCAGGTGCTGGT
10	21134376	A	T	chr10_21134376	AX-98996927	TACGTCAGCTGTTACCACCGC(A/G)(C/T)ATGTTGGTTGAA[A/T]GGCGTCTCTCTTGAACAAACGATGCATGGATAATG
10	21136727	C	T	chr10_21136727	AX-650171170	TCATCATTGTCATCGTCACAGCAATCAGAACC(A/T)TT[C/T]CTCTATTCCTTTTTAATATGTGTCACTGAAGTGGC
10	21137599	G	T	chr10_21137599	AX-650171171	ACATGCAGAACTAGATGCTACTTTGTATTCCAAAT[G/T]AAATGTGTTTTTAGACTGGATCCCATCTTCCTGCA
10	21138593	G	C	chr10_21138593	AX-650170265	TCCCTCCAATGAAACATGCTACACTGTCCACTCCA[G/C]AACAGCAATAAAGGGTCACTAACT(T/A)ACTAAAAATA
10	21213561	C	T	chr10_21213561	AX-650171173	TGTGTCTCAGGGCAAGGCCTGCTCAGGTGAGGGTA[C/T]GGGCAAAACCAGACAGGTGTAGTCCTCTCTGCTAA
10	21245803	A	C	chr10_21245803	NA	ACACTCACACACACACACACACACACACACACACA[A/C]ACACACACACACACACACACACACACACACACACA
10	21280213	G	C	chr10_21280213	AX-650170269	TGGTGTTGTCAAAAGCCAACAATGTGAAACCAAGG[G/C]ACAGTTGTTTTTAT(G/A)AGTGTACCAAATCACAGATA
10	21280264	C	T	chr10_21280264	AX-650171175	AGTGTACCAAATCACAGATAAGCACTCCCAGCATG[C/T]ATAATGAGCGTAGTTTAGTACAGCATGTCGATTGT
10	21280375	G	A	chr10_21280375	AX-650169765	AAGTCTCTGAAGTTACATCAATGCAGTGTGGACTG[G/A]GTAATGATTTTCCGCA(T/C)GGTGTTTCCACTTGGTAG
10	21280753	C	T	chr10_21280753	NA	CTAGAGGACCAATCACATCATCTGCATCATCCAT(C/T)[C/T]ATAGGCTAGTCACTGTTAGCTTGGG(C/A)CAGTCTGTA
10	21281018	G	T	chr10_21281018	AX-650171177	TTTGTGAAGAGGATGATGGA(G/A)GGGACAATAGAGCT[G/T]TGTCTTCAGAAACCAGCTGTAAGCAACACACACAC
10	21281185	T	C	chr10_21281185	NA	ACACACACATTCATAGACTCTCTTTCTGTCTCTTT[T/C]ACACAAGCACACAAAATAAAAGGCCCTCTCTTATA
10	21282428	C	T	chr10_21282428	NA	TAAGGTTCAGTCACATAGACTTTGCCTTGCACATG[C/T]ATTTCGCAGGTCAGTTCCAAACGGTCTCATAGCCA
10	21282716	C	T	chr10_21282716	NA	GGCACATACCGTTGCCTAGA(C/T)GCCCGTCTCTATGA[C/T]GCCGAGACGCTGACGGTGGTCCTGCAGGGACAGGA
10	21286217	A	T	chr10_21286217	AX-650170276	GTTGCATTCCTCTAAGCAACAGTTAGCAAGAAAAT[A/T]TACATCGTCACCAATGTGTGGTGATTTGTGCCAAC
10	21286282	A	T	chr10_21286282	NA	GCCAACCACCAGCTAGGCTTTTGCTACAATGTTTT[A/T](A/T)TTTTTTTAACACTAAGTAACGATTCTGCATTGAA
10	21288338	C	T	chr10_21288338	NA	CTTTT(T/C)TGTCCACGTGGCCATGTTGAGTTTAAACA[C/T]GCTTCTTTTACACACACACACACACACACAGTTGC
10	21292666	G	T	chr10_21292666	AX-99111131	TCCTGGCACAGTACTTGTGCTAACGATGATGCTTA[G/T]GTCATGTGTTTTACTCCCCTGACCACATTTGTCAA
10	21294609	G	A	chr10_21294609	NA	AGACTGGAAGTGGGCCAAAAACCCCATGTGATCCC[G/A]TTCATGTCAGCCAATTGTGTCCAATTTCA(C/G)CCAGT
10	21296568	T	A	chr10_21296568	NA	GTGCGTGTGT(G/T)TGTGTGTGTGTGTGTGTGTG(T/A)GTG[T/A]GTGTGTGTGATTGCATGCTTGTGCGCATGTGCTGT
10	21297197	G	A	chr10_21297197	NA	CAGACTGCTTGGGGAGAGACCAGGCAGAGAGAGGA[G/A]GGAAGGAGAGATAGATAGATAGATAGATAGATAGA
10	21339767	C	T	chr10_21339767	AX-99032354	CTGCAGAGACAACCTCTC(C/A)AGGAGGTTCAAGAGGT[C/T]CAGGACTCCAGCAGGGAGGTCCTCTAGCTTGTTCT
10	21348684	T	A	chr10_21348684	AX-650171195	GGAGACAAG(A/G)GCGTATCTAACCTCACAGGTGGCGA[T/A]GAAGACACCTTACTGAAAAGCGAGGGTTCCGAAAG
10	21354638	G	C	chr10_21354638	AX-650170282	GTAGGAAGCACAGATCTAATGAGGCTCTTCTGTAT[G/C]AGAGCATCTGCAAGGAGAGCAGACGGATGTCAGAC
10	21362003	A	G	chr10_21362003	AX-650170283	TTAGCGAATTAAAGAGTGCCTGCAGCTGGAGAGAG[A/G]G(G/A)GGGGGGGGGGCATCCTCTTGGGACTCGACCCCC
10	21362878	C	T	chr10_21362878	NA	CCAACTGAAAACACACACACACACACACACACA(C/T)A[C/T]ATATATATATTAATTGTGTTTAGAAGTAAAAC(A/T)AT
10	21363712	T	G	chr10_21363712	NA	CACACACACACA(C/G)A(C/G)ACACACACACAGAGGTCACG[T/G]TTTCAGCTACGCACACACAAACACACGTGTATATA
10	21364426	A	C	chr10_21364426	NA	AACCACGGAGTCCTGCCAAGGCCCCAACTTCCCCC[A/C]G(C/A)GCAGCCCCCCCCCCCCCCCCCCCCCCCCCCCCC
10	21364558	G	C	chr10_21364558	NA	CTCTCTTTCTCTCACAGACACACATGCACAGGGAA[G/C]AACAAAAT(T/G)AACTTTTCGGCATTTTTTTTACACGG
10	21364715	C	T	chr10_21364715	NA	TGATCACCTTGTTTC(C/T)GGCCAATGAAAAAAAACTT[C/T]TACCTCACACTGAATGTTCTTAGC(A/G)CCTTGGCAGT
10	21365246	C	T	chr10_21365246	AX-650525894	CACACAATGCCGCTTCTGC(T/G)CCAACATTTACAGCC[C/T]GTGTGTGTGTGTGTGTAAGAGTGTGTGTGTGTGTG
10	21365338	G	A	chr10_21365338	NA	GTGT(T/G)TGTGTGTGTGTGTGTGTATGAGAACACGAC[G/A]CCGCTTCTGCTCCAACATTTACAGCCCGCGTTGTG
10	21365661	C	A	chr10_21365661	AX-650171208	TGTGTGTGTGTGTGTGTG(T/A)G(A/T)GAGAGAGCTTCAGC[C/A]AGTCTTAATTAAATTAGTGCCAATGTCCTTTCTCC
10	21366854	C	T	chr10_21366854	AX-650170289	CCTACAGGGATGGTACTGACCAATCACTGCTTACT[C/T]TCCATTTCCTACAGGGATGG(T/C)ACTGACCAATCACT
10	21366875	T	C	chr10_21366875	AX-650171210	AATCACTGCTTACT(C/T)TCCATTTCCTACAGGGATGG[T/C]ACTGACCAATCACTGCTTACTTTCTATTTCCTTAA
10	21368088	G	C	chr10_21368088	NA	CCATACTCTTCCACAGACACACACACACTCTTCCA[G/C]ACACACACACACACACTCTTCCACAGACACACACA
10	21369844	T	A	chr10_21369844	AX-650170293	AGGCCTTGTTCGAAACAGGCTTGTTCCACAGCTCA[T/A]GACTGAAAATAAGTAATCCCCCCTCCCCCCCATCA
10	21370991	A	C	chr10_21370991	NA	ATAGAAGTCCGAGACAGATTCCACAGAAAAAAA(A/C)A[A/C](C/A)AAACAAACAGCTGATAGTGGTTTGACTTGGTCAG
10	21372002	C	T	chr10_21372002	NA	GGAGA(G/A)GAAGAGAAGAGGAGTCTCACCAGAGGCCA[C/T]CCTGGCGAGCTGGAGCCTCAGCCTGGCAGGGATAT
10	21372858	A	G	chr10_21372858	AX-650171218	AAATAATACTACAAACTTAAACAACAACACAAAAT[A/G]CGTCACTCACAGTAAGACAAATCAATCAAAGCACA
10	21372991	C	A	chr10_21372991	AX-99001392	GCCACATCACACAAACACCAGTAACAGAATGGAGG[C/A]CATCTCTTCAGGGATTCTAGGACTGTGACTACTAC
10	21373187	C	T	chr10_21373187	AX-650170298	CTGTAGCGCCTGCCATTTAGTGCCAGGATAGACTC[C/T]GCATGATTGACAGGGAGG(C/T)AGTAAGTGGTA(A/G)GTAG
10	21373839	T	C	chr10_21373839	NA	AACACTCCATCATCACACACACAC(A/G)GGCTCTGCGG[T/C]GAG(G/T)TCTGTCCTTACCTCTGCATCTTCCAGCTCCA
10	21373843	G	T	chr10_21373843	AX-99103764	CTCCATCATCACACACACAC(A/G)GGCTCTGCGG(T/C)GAG[G/T]TCTGTCCTTACCTCTGCATCTTCCAGCTCCACGTC
10	21374581	A	C	chr10_21374581	NA	CATCAACAGACACAAACACCCCCACACACACAC(A/C)C[A/C]CACACACACACACAGGTATCACACACACACACACA
10	21375546	T	A	chr10_21375546	AX-650170300	TGCTTTCCTATTTAGCACTAAAGTATACAAGCTGC[T/A]GTGAGCGCACTTACAACATCATGTCAAAATAAATG
10	21376012	G	A	chr10_21376012	AX-99088263	TTACGGGTCAATCCACCTACTGATTTCTGCAGCAG[G/A]GGAAACACTAATT(C/A)ATTTTGCCGAGTAACACAGTC
10	21378129	A	T	chr10_21378129	AX-99139030	AGAAAAGAATATGTAGACACTCATTTACGGTCAAA[A/T]TAGCAAATCATCTTTTTGGTCAAATTTGTAAATGA
10	21378572	C	G	chr10_21378572	AX-650170305	GATCCGACCAAGGACAACGGAAACTTCCGCTCTGA[C/G]AAAACAAGTGGGCGAACAAAAAAAA(C/A)AAAAAAAAA
10	21378598	C	A	chr10_21378598	NA	CCGCTCTGA(C/G)AAAACAAGTGGGCGAACAAAAAAAA[C/A]AAAAAAAAACTGTAAACTTGGCTTACAAAGT(C/T)GTA
10	21379766	C	G	chr10_21379766	AX-650170307	AGGCGGCGATCCAGAACACCGTGGCCATCAGGTTG[C/G]TGGGGTCGGCCGGCGGGGCCGTGTCTCCTGATGGG
10	21382167	T	A	chr10_21382167	AX-650170309	ACAAAAAAACATGATTAAAACTTGACTGATTTGAT[T/A]AGTAACA(C/T)AATTCTCTAATATAAGAAACAGGTTGC
10	21382175	C	T	chr10_21382175	AX-650171233	ACATGATTAAAACTTGACTGATTTGAT(T/A)AGTAACA[C/T]AATTCTCTAATATAAGAAACAGGTTGCGCAGCCAC
10	21382229	G	T	chr10_21382229	AX-650170310	ACAGGTTGCGCAGCCACCATGGCGGTATGTGATTA[G/T](C/T)GATTGAGAGTGCGACGTGCTTACCTGACTGAGTC
10	21386062	G	C	chr10_21386062	NA	TGTG(T/A)GAGAATGTGTGTGTGTGTGTGTGAGAGAAT[G/C]TGTGTGTGTGTGTATGCATGGATGGATATGCAGTG
10	21388610	T	A	chr10_21388610	NA	TAAAAAAACACGCAGTTT(G/T)TGAGTGTGAGTGTGTG[T/A]G(A/T)GTGTGTGTGAGTGTGTGCACATGTGAGTGTGTG
10	21389344	G	C	chr10_21389344	NA	CACACTCCCTTAATATGAAAAGTCAA(C/A)AAGCCCTG[G/C]ACGTAACATACACAACTGCCAACCCTCA(C/G)GCCAGT
10	21389466	T	A	chr10_21389466	NA	GTTTAGGTGTGTGTGTGTGCACAGGAATGTGTGTG[T/A]GTACGTGTGCGTGTGTTTCACCTGGAGCAGTTGCA
10	21390275	G	A	chr10_21390275	AX-650171239	GCCGGAACAACCTAGAATGACCCTGGC(C/A)GTTCATC[G/A]TCTATGTGTCTGTAACACTTTTATTAACCTTACAT
10	21390557	G	A	chr10_21390557	NA	GACAGAGGGAGCAACTGCTAGCGGTAGCATTCCCA[G/A]TCTGAGCTCTGGCCACACCCTTGTGTTGGGCTGGG
10	21391156	G	C	chr10_21391156	NA	TGTGTGTGTGTGTGTGTGTGTGTGTGTGTGTGTGT[G/C]TCTCTCTGTGTGTGTGTGTGCGTGCGAGTGTGGGT
10	21393005	C	T	chr10_21393005	AX-650171245	TTGCCTGACAAT(T/G)CTCTGATTTTCCAATACTACTT[C/T]AAGTCTGGACTTCACAGTACACACAACTTTACCAT
10	21393343	G	A	chr10_21393343	NA	GAACAGGGAGGAGGGGGACGGAATGCCTATTATCT[G/A]CACAC(A/G)CACACACACACACACACACACACACACAC
10	21393349	A	G	chr10_21393349	NA	GGAGGAGGGGGACGGAATGCCTATTATCT(G/A)CACAC[A/G]CACACACACACACACACACACACACACACACACAC
10	21393707	A	C	chr10_21393707	AX-650171247	CCTGTTCACCTGAGCCCTGAATTAAAAAGGTCGTT[A/C]AGGTTCACCAGTGTGGCTATAAATCATCGTCTATT
10	21394116	T	G	chr10_21394116	NA	GTCTCAGGCGGGGAGCAGCGGACCGAGCCGGGGGC[T/G]GAGGAGGAGGACGAGGAGGA(C/T)GAAGAGGAGGCGGA
10	21394947	T	C	chr10_21394947	AX-650171248	GGTCAGAGACGTCTGGGAAGTATGGATGTGTTTGA[T/C]ACGTGTGTAGATATTCGAAATAGGAAAAGTAACGC
10	21394998	T	G	chr10_21394998	AX-650171250	CGAAATAGGAAAAGTAACGCT(A/G)AAGTATATTTGC(T/G)[T/G]CTCAAGAAACTCTCTCCTGCCTCAACAGATGGTTA
10	21395351	T	C	chr10_21395351	AX-99031628	CAAGGTCTCTCATATGAGAACA(T/C)ACA(C/G)TGGAGCTT[T/C]TGAGTTTTAAAAGAGACTCATGATTTAAGTGATTA
10	21396370	G	T	chr10_21396370	NA	CATGTCAAAAGGACAG(G/A)TGAAAACATATTAAACAT[G/T]AAACAACCAAACAGAG(G/A)GAGGGAGAAAGAGGGAGG
10	21397944	A	C	chr10_21397944	AX-650171252	ACACTTCATATTTATGCTACAATGAGACAATCCTG[A/C]GAGGATGGATTTAGATGCACTTATTACATGGAG(G/T)T
10	21400348	G	A	chr10_21400348	NA	AACACAAGCAGTGCTAGTCCTCCTCCACACACCAG[G/A]GGAAGGAACACAAGCAGTGCTAGTC(C/A)TCCTCCACA
10	21405653	A	G	chr10_21405653	NA	CACACACACACACACACACACACACACACACACAC[A/G](C/G)ATCTGTGAGAGGAGGTTTACCAGAGAGTGTTTCT
10	21409420	C	T	chr10_21409420	AX-650170332	CCGATAAAAATCAGTATTTAAACTGAGTGAGAAGA[C/T]ATTAAAGTTAGCCGTACA(C/A)TAC(G/A)AGAGAGAGAGAA
10	21409745	C	A	chr10_21409745	AX-650170334	ACAGACAGGAGCAGAGATGTTATTGGAAGAAAGCT[C/A]GCCAACGCGTTAATGTGGAAAAAAATCCTTCTGCA
10	21411283	T	A	chr10_21411283	AX-650170336	(G/T)CAATTTATCCAACTGTAAGGTTCACTCCCTCTAA[T/A]CCTTCCACCTTTACTTCCTCTCCTCTCTTCTCTCT
10	21416401	C	A	chr10_21416401	NA	GAGAGACACGCTGGGGGGGAGACAGAGACAGAGAG[C/A]GAGAG(A/C)GAGA(C/G)AGACAGACTGAGAGACAGACAGAC
10	21418036	A	G	chr10_21418036	NA	ACACTCACCCTCTCTCCTACACACACACACACTTC[A/G]ACCATCTACATAAACT(C/A)CTAATCTCGGACCCCAGG
10	21421745	T	A	chr10_21421745	NA	GTGTGTGTGTGTGTGTGTGTGTGTGTGTGTGTGTG[T/A]G(A/T)GTGTTGTAGAGGGCCGTGCCCATTGGGCTGTTG
10	21421891	G	C	chr10_21421891	NA	TGAGTATCCAATCACTGGACAGACGAGCCCCCCCT[G/C]CCTTGGCCTATTGGCCGTCTGGCCTGCTCAC(T/G)GCT
10	21426558	A	G	chr10_21426558	NA	CCCTTACTGTATCACACACACACACA(T/C)ACACACAC[A/G]CACACACATTCCCTTCCCTGTTCCCTGCGTGCATT
10	21443577	A	C	chr10_21443577	AX-650170342	CCAAAGACTTGCGTAGCTAAACAGAAGGGCACGTA[A/C]ACACACACACACACACACACACACACAC(A/G)(C/T)GTGTC
10	21444833	T	G	chr10_21444833	NA	GAGAGCGAGTGAGCAGAGAGAAAGAGGGGGGGGGG[T/G]TTGTAGACTCTTCCTTGGGGTAAATGAGTGAGAGA
10	21445088	C	T	chr10_21445088	NA	TGGCTTCAAGTACAGACATAAATAGCCTAGCATGC[C/T]CATTTCTACCAACACACAGAAACACACCTCTTCT(G/C)
10	21445306	G	A	chr10_21445306	AX-99094052	CCTGGAGAAGAGAAGGCTGGCCAGGACTTCACTCC[G/A]TCTCTTGAGAAGGCTAGCTAGTCTCTGTTCTGCTC
10	21447852	C	T	chr10_21447852	AX-650171265	AAGCGTCCAGTTTCCTCAGTTTTGTCCAAACTGCC[C/T]GTGTGCAAACACTACAACACAAATACAGTATGAGG
10	21448730	T	C	chr10_21448730	AX-650170352	TTGGTGGTTTTAAAATAAATACAGAGGTTGCCACA[T/C]TGATAGCGAACTGACGCATCCCTATGCATTGTGAA
10	21449674	T	C	chr10_21449674	AX-650170354	GGAGCAAGTCAAACAGCTGAGAACGTAAAGCCTGA[T/C]AAAGGGACGCAAACCTTAACACACACACATAACTG
10	21449712	T	A	chr10_21449712	NA	AGGGACGCAAACCTTAACACACACACATAACTGGC[T/A]GCAGAAACGTCTGCATGCACACACACAGATGCCCA
10	21450669	C	G	chr10_21450669	NA	TGGAATAACTAGGTGAAGGA(T/C)GTGGTCAC(T/A)GACAC[C/G]ACACCAGTGGAATAACTAGGTGAAGGACGTGGTCA
10	21452591	T	A	chr10_21452591	AX-99115579	GTTTTTACACAACGGAAAAGGCCC(G/A)GGCCTCAGTA[T/A]TAGCAAATACTTTGGTCAAAATGCAGCCAGAAAAC
10	21454227	G	A	chr10_21454227	AX-99074518	CTGCTCCCTATAAATCTCCCTCCACGTTCCGTACC[G/A]ATAAGACTAATCCATCTGTCCCCCTCTCCTCTCTC
10	21455532	G	A	chr10_21455532	AX-650170359	ATGTGGCCGTTGCTTTGCTTAACTACTACAGAACA[G/A]AAAACAATGAGCGATGG(A/G)CCAGTAGATGTCCATTT
10	21456117	G	A	chr10_21456117	AX-650171275	AAAGAAAGAAAGAGGGAGAGGTTGCTCAAA(T/C)ATA(A/C)[G/A]GCAACAGCATCCGGCTATCGAACGTGTTTTTTCTC
10	21458733	C	A	chr10_21458733	AX-650170362	CAA(A/C)ATCTGACAATCATGCGCTCTGACGTATAATA[C/A]GGGTAAACCATTGGTTATTGTTCGCAA(A/T)GCAATCT
10	21458913	G	T	chr10_21458913	AX-650171277	GGCAGAAATCGTTCTGAATACACGATTGCACAGCA[G/T]GTTAAGTTTCAATCGTGTCATGGTATATGTTTACA
10	21459722	A	T	chr10_21459722	AX-650171279	ATAGCTAGCT(T/A)ACCCTAGCTAACTAGCTAGTAGCA[A/T]AGTGCATTTGAGTCCAAGCAAAGTCCTAATA(G/T)GCA
10	21465017	G	C	chr10_21465017	NA	AACCTCGCTCGGCACGTTCTGGCATAGGAGGCCTT[G/C]CCCACAGCGAAACCAAGAACACCTGCCACTGAAAT
10	21467283	T	C	chr10_21467283	NA	TCTCCGACTGACACTCCCTCCATATCTGCCTCAC(G/C)[T/C]CGTCCCTGTGAATATGG(C/T)GGTCTCCCATACCACAC
10	21468053	C	T	chr10_21468053	NA	CTCTTGTAGT(C/T)CACTTGAGTGTGCTTC(C/T)TTGAGCT[C/T]TTTCAGCACACTGCTCCGCCCACCCCACTGTCTAA
10	21468727	A	G	chr10_21468727	NA	AAT(G/A)AAAATGATCAATTAACTAACTGGTTGTTTGA[A/G]CATTTGCCTGTTTACCACA(C/T)TGCTTCTCCACATGG
10	21469720	A	G	chr10_21469720	AX-650170370	TT(A/C)ATTTTCTCTGTCCATATACTTCACATGTCCAT[A/G]TGAAATGCAATCTTAGAACAAACCTTGCCTGTGGA
10	21473627	G	A	chr10_21473627	AX-650170372	GAGCTGTATGTACTGTTACGCATGCTGATTTTAAC[G/A]TCATACAGCATAAATGTGATGTATTATTATTATTT
10	21482019	C	G	chr10_21482019	NA	TAGTTAAGCGTCTGGAGACCTTCCCCACACCTCCC[C/G]CAGAGC(C/T)CCAGTGTTGATGATTGCTTAGCAAATGC
10	21483889	C	G	chr10_21483889	AX-650170374	GGGCAGTGGCAGCCCGTCAAGGATGTAGTTCCTCT[C/G]TCGGGTAGAATCGTCCCAAT(T/A)TGAGTGGTCAGAAT
10	21484138	G	T	chr10_21484138	AX-99023088	CGTAACTTTAGACGAGTAACTCAACCCTGACCATT[G/T]TGTTTCTGACTCTTGTTTCTGATGTGTTGTAAGGG
10	21484616	T	A	chr10_21484616	NA	GTTTTGGGCTTTGGTAGGTGGTCAAATGTGAAGTT[T/A]TGTCCTCTGTAATCGTCAGCTGCAGGGCTCGCAGA
10	21484845	C	T	chr10_21484845	NA	TCAAACTAGACTGCCTCTTAGCTGTCTCTGGCACT[C/T]GCTTGTGATCCACACTGT(G/C)CTTCACC(C/T)CAAAGACG
10	21487308	A	G	chr10_21487308	AX-99114333	AGACGAGAGCTCTTTTAGGCAGCGGTAT(T/G)TGGTCC[A/G]GGGAAACTCCCTCCATCATTCCCTCTATCGGTGAA
10	21487432	T	C	chr10_21487432	AX-99156403	ATCTGTGTTGGTGGCAGAATTGTCAAAGTTTATGT[T/C]GAGGACTCTGTCTGGGC(G/A)TTTGATTGGCCAATCGC
10	21488187	A	G	chr10_21488187	AX-99044324	CAGGTGGTGGCACCCCAACTGTTGGGGTCACTGGT[A/G]GGCTGTTTGATTTGTTTCGCATGCTTGATCTTTCA
10	21489855	C	T	chr10_21489855	AX-650171289	ACAGGGAAGCAGGACTTGGGTACCCTCTTCTGCGA[C/T]CTCATCGAAGTGGTCAACATGGCCATATCCAAGAG
10	21489948	G	C	chr10_21489948	NA	CATCAGATGTATAAGCTGTTTCCCAGCATGGT(G/C)TA[G/C]TGG(T/C)GATGAGCAAACCAGACTCCACGACTGAGAGG
10	21490686	A	C	chr10_21490686	NA	AAAATCTATGTCTCATACAAGTGTTTGTAACCACC[A/C]CCCACCCCCCAATTTCCTATTGTGAAGCGCATTTT
10	21491617	G	A	chr10_21491617	AX-650171293	ACAGCATGAAACCCCTCAGTCTGTCCTCATACCAC[G/A]AACTACTATGTGCTGTATCTGAGTAGCCAATGGTC
10	21496921	G	A	chr10_21496921	NA	ACACAACAAAACAAAAGAA(C/G)AA(G/C)AACAACAACAAC[G/A]ACAAAACAAGCATCTCTAGATGCAGTGATGCAGTT
10	21498962	C	G	chr10_21498962	AX-99036017	GCACCTTCACACCTTT(C/G)GGCAGGTGGAACTCGTGG[C/G]TGTCATAGTCAGTGCTAAAGAACGTGGTCTG(A/G)GTC
10	21500981	C	T	chr10_21500981	AX-650171297	GACCTGCTCGGACGCCATGTTGACCCTCCCTCT(C/T)T[C/T]TGCAGCGTTTGACAGCTCAGAATAGCTCTGGGAAG
10	21503523	T	A	chr10_21503523	AX-99172466	CTACTACATTTTGGAGATTCATCTGCAGATTATGG[T/A]TATTTTCACAGC(G/A)CATT(T/C)TATGTGAAATTGGTTTA
10	21505149	A	G	chr10_21505149	NA	TCCAGCTGAGAGCAGAGTGAGTCTAGCA(G/A)GAGGAT[A/G]A(A/T)GTGTACTTATACGTATAGCTGTATCTTACTACT
10	21505151	A	T	chr10_21505151	AX-650171298	CAGCTGAGAGCAGAGTGAGTCTAGCA(G/A)GAGGAT(A/G)A[A/T]GTGTACTTATACGTATAGCTGTATCTTACTACTGC
10	21505710	C	T	chr10_21505710	AX-650526216	CTGTGTCTGCACTTCATTCTGTCTCTTCCTCTCTT[C/T]CTCTCTTTCTTCT(C/A)TCGCTCTCCAGGCTGGTGAGG
10	21506409	A	C	chr10_21506409	NA	ACATACTGAAAAATAAATAAATAA(A/T)TAAAAAGAT(T/A)[A/C]AAAATAAAACAACAATCAAAACAAAACAAAACAAA
10	21509684	A	G	chr10_21509684	AX-650170393	AAATGAAAGATCAAGAGTCACTGGTGCATGATCAG[A/G]CTCCACAATGGCAGTGTACTCTG(T/C)TTTCTTTACGG
10	21514661	A	G	chr10_21514661	AX-650170396	CCACACGCACGCTTGTAAGTTTCTATGACGACTGA[A/G]A(G/T)CCAGGAATTCACTGCCAT(G/T)TGCTGTTACATGGA
10	21514773	T	A	chr10_21514773	AX-650170398	CTAAACTATTCATTCTGCCTCGTTTTTATGGTGCT[T/A]TGAATTCTAACAAGCCCATTAAACAGTCCTTAAAA
10	21515422	A	G	chr10_21515422	NA	CAATGTACTAATTATCTTCATAGTTTAGCTAAAGT[A/G]AACTTGAATGTACTTTAAATTGATCAGGATTCTCA
10	21517588	A	G	chr10_21517588	AX-99019284	CATCAAATATGCCAA(T/A)ATGCCAATTTTATTGAAAC[A/G]TTGATGGTCGTGCTGCCTGCAGGACTGTGTCA(C/T)GA
10	21518574	G	C	chr10_21518574	AX-650171305	GAGGTACTGCAATTATGGACGAGCTCGAGGCCGAG[G/C]CAGACGGGTAAATTACACAGCAGTGAAGGCCATTA
10	21521986	A	G	chr10_21521986	NA	ATAAACAGAACGTCCCAGCATGCACTACATGAGCA[A/G]GTAGG(A/G)TCATGGC(G/T)GTACAAAAAGAAAAAAGATAA
10	21524646	G	A	chr10_21524646	AX-99044748	AGGAAACTCTAGGCCTACACAGAGTGCTCTGAGTT[G/A]CTCTTGGTCTCAGTCCGGCCATTAAACACATCTGG
10	21524873	G	A	chr10_21524873	AX-650170406	ACACACACACCAGAGTCACTGTGATAGGGTTTGCA[G/A]C(A/G)AGGGAGCCAAACAGAGCTGGTGAGAGGATGAAA
10	21528564	C	A	chr10_21528564	NA	TGTGCCGCGGTGTGTGCCGGGGAGCGA(C/T)TTCAGTG[C/A]CTCTGAGTCCTGCGGAAGCCT(C/T)TCAGCGTAGCCGT
10	21531253	C	A	chr10_21531253	AX-650170408	ACAGATTCTGCCATGTTGCCTTTACATATTTGCTG[C/A]AGACATGTTCTCAGTGTGTTTCTTTCTGTGTGTAT
10	21531520	A	G	chr10_21531520	AX-650171312	CCACGTGCATGTGTGTGTGTGTGTGTGTGTGTGTG[A/G]ATTTGTGACCTCCTCTGTGTTTTTTGCTGTAACTC
10	21531869	A	T	chr10_21531869	NA	TTCTCATCCAACACGAATGGGAATCAGTTGAACTG[A/T]TTCATCGTTTT(T/C)CTTTC(G/A)TTAGGCCCAGCAGCCTG
10	21537181	A	C	chr10_21537181	AX-650170412	TCCCCCAGCATCCACCAAAAGGTCAAAGGTGAAAC[A/C]GTTGCG(T/C)GCCAAACAGCTTTGGTTGGAGGACTGCC
10	21544069	A	G	chr10_21544069	NA	TATCACCTCTATGGACGATGTCCACTGAGAAAAAA[A/G]AAAAAAAAA(T/G)GATAAAAAAAAAAAACCTTGCTGGC
10	21546049	C	T	chr10_21546049	AX-99131552	CCACAGCAGCACTCTTCTCCAGTACAAAAATGAAC[C/T]AAGGCTGCTTGCATTCAACCGATCTGCGCCTAACG
10	21572857	G	A	chr10_21572857	AX-650171317	GTCACTAGTAAACTAGCGAAAGTGGCAATCAACCC[G/A]TCCATACATATACATCTGACAAGGGGGGATGTATT
10	21576089	C	G	chr10_21576089	AX-650171320;AX-650170417	TCTCTACAGGAAGGAGCTCATGCTAATTTAATGCA[C/G]AACGCTTTTGCTGCACTCTCCAGGGTAAACACAGG
10	21578147	G	C	chr10_21578147	AX-650170419	GCTCTTACGGTGTTCAAGGTAATGTGTTTTATACA[G/C]TTTAATAAACGCAACGGTTTTATAACATCAGTC(G/A)T
10	21580141	G	A	chr10_21580141	AX-650171324	GTGAAACGTGAAGGCACCGGTCAGCCAAAAACAAC[G/A]ATCTTTTTTGCATTTAAACTGTGTAAAAAAGAGGA
10	21584625	T	G	chr10_21584625	AX-650171326	GTGCCTTAAAGTGTGAGCATTAACGTGTCAGTACA[T/G]TTATTGTATTTCTGTAATTAGCTACAGTATTTCTC
10	21584734	C	T	chr10_21584734	AX-99021148	TAATCTTTTC(T/C)CAGTGTATTTCACCTGCACGTTTT[C/T]CTAGGAATTAGGCAGCCTTATCCGGATTAAAACAG
10	21586503	C	T	chr10_21586503	AX-650171328	GTGCATGGCTATG(G/A)ATAATGGAATAACAATGGTAG[C/T]GTGTGTGCACACAGTCACTGAAGCATGGCTGTAGT
10	21593967	C	A	chr10_21593967	AX-650171330	AAAGGGGTTT(C/A)TTTAGTCACTTTCCCCCCTTGGCT[C/A]CCAGACATGTTGCATAACAACTCCAGATACTTGAT
10	21595749	G	A	chr10_21595749	AX-650170426	ACAG(G/A)CCTGTGCCTACATGTTAATCTACACTGTTG[G/A]CAAGGAGGCACACACAACCCCTTCAGCACAGCCAC
10	21596592	A	C	chr10_21596592	NA	AGTTTTTATGTAG(T/C)GTCTGTAAGTATGCATGGGTG[A/C]GCATGTATGT(G/T)TCGGCAATGGGGTGTCATTGAGAG
10	21596984	C	A	chr10_21596984	AX-650526174	CGTTAATGTTAGGGCCTATGTGCATGTGCATGTAT[C/A]AT(T/C)TTCATCTGTTTAGATTAAAGACTGTGTGTGTG
10	21596987	T	C	chr10_21596987	AX-650171332	TAATGTTAGGGCCTATGTGCATGTGCATGTAT(C/A)AT[T/C]TTCATCTGTTTAGATTAAAGACTGTGTGTGTGTG(C/T)
10	21597972	G	A	chr10_21597972	NA	GTGTGTGTGTGTGTGCGCTCTCACACTGGGACTAT[G/A]GGTGTCTGTGTGTGTGTGTGTGTGCGCGCGCTCT(C/T)
10	21600276	A	C	chr10_21600276	NA	ACCTAGAGCTACTGTACACTACAGGAGGGGCCCAC[A/C]GCAGAGCTCTACAGCAGAGGGGCCCACAGCAGAGC
10	21600804	T	C	chr10_21600804	NA	TATATTTACATTTACATTTAGTCATTTAGCAGACG[T/C]TTTTATCCAAAGCGACTTACATATGTGCGACTTAC
10	21603741	A	G	chr10_21603741	AX-650170435	CCTGAGTGGCTTAAATAGGCCAAAGCACTCTCACC[A/G]CGGGAGAGGAGTGGGATTCC(T/A)AACGCACTCAGGTT
10	21605635	C	T	chr10_21605635	AX-650171338	ACT(G/C)TGCAAAAGAGTTGGCCCATGAATTTTGCAAA[C/T]GTAGCTCAGGCAGCTTTTGGAGTTATTATTCCAAT
10	21606976	G	A	chr10_21606976	NA	TGTTAGAGATGGGTGGGCTCTCGGCCAGGGAGTGG[G/A]CCGCCACGTGTC(C/T)TCCCAAGCACCTGGGCATGGCC
10	21607121	T	G	chr10_21607121	AX-650170441	ACATGTGTTTCACATATTCAGTATGTGGATGCGAG[T/G]GTGTGTGGATGCGAGTGTGTGCGGGACAGCGTG(C/T)T
10	21608466	C	A	chr10_21608466	NA	ACAGACACACACACAGACACAGACAGACAAACAGG[C/A]GCACGCAGACAGACAGACAGACAGACAGACAGACA
10	21615899	C	T	chr10_21615899	NA	GTTGTCAGCATGC(G/A)GTGTGAGTTAGTTTCACTGAT[C/T]GGGGCAGTTTATGGTCCTCTCTTGCTAAGTGTCAG
10	21616490	C	T	chr10_21616490	AX-650170444	ATGCTGAGCTGATCATGCTCCTCGACAACGTGAAA[C/T]GCCGACACCCTCGTTCTCACACACACCAGCATGTG
10	21617221	C	A	chr10_21617221	NA	TCTCTCTCCCTCCCTCCCTCCAATTCTCTCTCTCT[C/A]GCACACACACACCCTCACTCTCTCTCTCTCTCTCT
10	21617272	T	G	chr10_21617272	NA	CACTCTCTCTCTCTCTCTCTCACTCTCTCTCTCTC[T/G]CTCTCTCTCTCTCTCTCAAACACACACACA(C/A)ACAT
10	21619611	G	T	chr10_21619611	AX-650170448	AGAGTTGCGCAAAAACAAAACTCGCTCGCAGTCAA[G/T]CGTGTTTCATAACACTAGCGGAT(T/C)TCAAAA(T/G)AGTG
10	21619827	G	T	chr10_21619827	AX-650170304	AATGACACACTGTTTGCACAGACTCAAACA(G/A)CCGA[G/T]GACACGGCATCCAGTCATATATTGAAGACCCAT(C/A)G
10	21619895	C	A	chr10_21619895	NA	T(C/A)GCCCTGACCTCTGTAGTGATGAAGGCATTTGAG[C/A]GCCTTGTGCTGCTTCACCTCAAAGCCAT(C/T)ACTGAC
10	21621880	A	G	chr10_21621880	AX-650171351	CAGCTCAAAGTGCTTTACATTGCAACAAAGAATAC[A/G]AATAGAAATAAATAGATGGTGCACAGTGTAGGTGA
10	21622950	C	A	chr10_21622950	NA	ATGAACAATGGCATGTAAACAGTCTTATGCTTAGC[C/A]AGGTTGTGAATAGCTAGGATAGCTAAATTGCCCAG
10	21623069	C	A	chr10_21623069	NA	TCCGATGTTGAAACAGCAGAAGTGATGATGCCGTC[C/A]GT(A/C)GCTGGAGAAAGT(T/G)GTCCTTGCTGTGATGTCTC
10	21623072	A	C	chr10_21623072	NA	GATGTTGAAACAGCAGAAGTGATGATGCCGTC(C/A)GT[A/C]GCTGGAGAAAGT(T/G)GTCCTTGCTGTGATGTCTCTGT
10	21623378	G	A	chr10_21623378	NA	TTGCTCCTCGCGGACAATGCCCGGAGGGAGAGAGA[G/A]GGGTCCTAGCCAGGCGG(G/C)CGCCGACAGAGAGAGAA
10	21623653	T	G	chr10_21623653	NA	GCAAGCCACTGTCCTGAGCCAAGTCCTGAGCCATC[T/G]CTCTAACCAGACCCTGGAAGCACAGACCAGTCTTG
10	21623764	C	T	chr10_21623764	NA	GCTTGCAGATCAGCAGCTCGGAGGACTTCTGGGAG[C/T]GACGGATCTCTCTCAGAGCCACGGTACCGGGCCTG
10	21625852	G	A	chr10_21625852	AX-650171359	GAGTTCCAAACGC(C/T)CTTAACCACAGAGTTCCAAAC[G/A]CTCTTAACCACAGGCCACAAGCTTCGGAGGAGCAA
10	21627103	T	G	chr10_21627103	AX-650170464	GTGTGTTTCTCTCATCTGTCAGCATGTGTCTCTGT[T/G]T(G/T)GGTCAGTGTCTGTGTATGTCTCCAGCTCT(C/T)GCC
10	21627135	C	T	chr10_21627135	AX-650171361	TGT(T/G)T(G/T)GGTCAGTGTCTGTGTATGTCTCCAGCTCT[C/T]GCCGTGTGATTATACAATGAGAGAGAGTCTGTTTG
10	21628814	C	T	chr10_21628814	AX-650170466	CA(T/C)GAAATCCCTTTTGTTAATGTGATTGGTGTATT[C/T]AAATGAAGAATTCAACGTGAGTGTGTGTGTATGTG
10	21629669	G	C	chr10_21629669	NA	GCATACACAGACACA(C/G)ACACACACA(T/C)ACACACACA[G/C]ACACACAAACACAGTCCATTAACTGCAGCAGTGAA
10	21631823	A	T	chr10_21631823	NA	GTTTGAGTGTGTGTGTGTGTGTGTGTGTGAGTTTG[A/T]GTGTGTGTGTGTGTGTGTGT(G/T)TGTGTGTTTGTGTA
10	21632072	A	G	chr10_21632072	NA	CACATGAAGGCCACACACAGACAGGACAGACACGC[A/G]ACCAGAGATGATGGGAGAGGTGGAGAGGTGCATTG
10	21634365	C	G	chr10_21634365	NA	GTGCGCGCATGCGCACACACACAC(G/A)CACACACACA[C/G]GCACACGCACAGGCACCACATAAACTCATACACGG
10	21637726	T	C	chr10_21637726	AX-99082098	AACCATATG(C/A)TACTGTAAGATCATCAGCC(G/A)CTGCA[T/C]GCTTTTGTGTTTCTATATGGCTTTTCTCACATCTC
10	21638328	C	A	chr10_21638328	AX-99075921	GCGT(A/G)CATCAGAAGTGGCATCAGCAGGAAGTGGTG[C/A]GATCCGAGTGTTTCTGGAACGTTCCGGCGCAGGGC
10	21640194	T	C	chr10_21640194	AX-650170474	AGGCATGTCTCCATTTATGCAACTCTCACACACAA[T/C](A/C)ACACACAAAAGCCCTCTCACACACACACACACAC
10	21642289	G	A	chr10_21642289	NA	ATGTGTGTGTGTGTGGTTTTGTGGA(C/T)CAGTGAA(C/T)G[G/A]TACTGTACAGGGCTCTCTGTGCTGTGATGGTGTGT
10	21642357	A	G	chr10_21642357	NA	TGTGTGTGCGTGTGTGTGTGTGTGTGTGT(G/A)TGTGT[A/G]TGTGTGTGT(G/A)TGTGTGTGTGTGTGTGTGTGTGTGC
10	21651480	G	C	chr10_21651480	AX-650171376	AATGCGCTGAGAAAAGACAACATGGAGGACGGTTC[G/C]AGTATGACTTGTCTCTTTTGAGCCTCTACCAGAGT
10	21654194	G	A	chr10_21654194	AX-650170478	TTTACATTTAGCTGCAAAAGCAAAGGAGTCAAAAT[G/A]GAGGTCCTGTTTGTGCGCTTCTTTCTCCAGAGAGT
10	21654255	A	C	chr10_21654255	NA	TCCAGAGAGTAAACACACACAGAATGTCTCTCTC(A/T)[A/C]TCTATTT(A/C)TCTTTTCCTCTCTTTATTTCTCTCTCT
10	21655460	G	T	chr10_21655460	NA	TGTGTGTGTGTGTGTGTGTGTGTGGGGTGCATATG[G/T]GTGTGTGTGTGTGTGTGGGGCACACATGTGTGTGA
10	21655510	T	G	chr10_21655510	NA	GTGGGGCACACATGTGTGTGAAGTGTGTGGTGC(G/A)T[T/G]TGTGTGGTGTGTGTGTGTGTGTGTGTGTGGGGTGC
10	21655857	A	C	chr10_21655857	NA	TGTGAGTGTTTCAGTGAGTGGTTGTGTGTGTGTAT[A/C]CATATGGGTGTCCCTCAATGATTTTATGTATGAAA
10	21656470	T	G	chr10_21656470	NA	GGGGGGGGGGGT(T/A)GGATAGATAGAGGAGAGGGGAG[T/G]GAGGATAGAAGAAGAGAAGAGAAGAGAAGAGAAGA
10	21656513	A	G	chr10_21656513	NA	GAAGAAGAGAAGAGAAGAGAAGAGAAGAGAAGAGA[A/G]GAGAGGAGAGAGGAGAGGGGGGGAGAGGAGAGGAG
10	21657900	G	C	chr10_21657900	AX-99031446	CAGA(C/A)AAAGAGAAGTAGAGGTAG(T/A)TATAAAAGCTG[G/C]CAAGAATATCTAGATGAAGAGAGAGTTCAATGTTT
10	21659081	T	A	chr10_21659081	NA	GAC(A/T)CAGAAAGAGAGAGAGAGAGATACAGATACAG[T/A]TAGAGAGAGAGAGAGAGAGAGAGAGAGAGAGAGAG
10	21665402	C	T	chr10_21665402	AX-99023748;AX-650171390	AAGCATTTCCTGTCGTGAATTAGAGCTGAAGGCAT[C/T]CATTACACATCCTCACACAGCCCATAAAGTATAAA
10	21669344	G	A	chr10_21669344	AX-650170489	GGAGAGTGGAAGTACGCTGATTAAGTGTCCTTACA[G/A]CACATAAGGGAGAGAGAGAGTGGAAGTACG(C/G)TGAT
10	21683625	G	A	chr10_21683625	AX-650174900	CCCATTCATGCTTTCCCACCGAGAGCAGAACATCT[G/A]TGGAGCCTGCAATCCAGCGCCATATTTTCTTAGCT
10	21744118	T	A	chr10_21744118	NA	CTGCGACA(G/A)AGGGGCGAAGACAACCGGTGCATGCA[T/A](C/T)ACCTCAGCGGTGTAGTTCATGTCACCCATCCACT
10	21820165	G	A	chr10_21820165	NA	CCGTCTGGGGCCTTTTGT(A/G)ACACGAGCGTCACTCA[G/A]GAGAGCAGGAAGTGACACATGCGCTCACACACACA
10	21827302	A	G	chr10_21827302	AX-650171394	CACTGGCGTGACAGGAGTAGGATTGTTAAGCAGGC[A/G]ACTGTAAATCTAGGACACATTTCCCTAAGCTGC(G/A)T
10	21828923	A	C	chr10_21828923	AX-650171396	AGACAAACACACAAAAACACTATCTTTATTCCACC[A/C]CAAGCATTCTTATTTTTCTTTGAGTGTTTTTTTTC
10	21829481	G	A	chr10_21829481	NA	AGAGACACAGTGTGTG(T/A)GTGTGTGTGTGTGTGTGA[G/A]TGTGTGTGTGAATGTATGGTTATGAT(G/A)ATGGTGTA
10	21832143	C	T	chr10_21832143	AX-99040404	CTAGTAGATT(T/G)ACCTCTTCGGCC(C/T)CTCGATGCTGG[C/T]CAAGGGTGGCCTCTGATACTCACTCTGCATGCTCT
10	21835268	G	A	chr10_21835268	AX-99006399	GTGAGATGT(C/T)TCTGGATGTCTCTGG(G/T)TCAGGTGTG[G/A]ATTGTTGATGGGGATACAGCACTTGTCACACTTGG
10	21835526	C	T	chr10_21835526	AX-99030547	ATTGGGACTCAAAGGCTTGAGACTCTTGTTGGATC[C/T]GTGGTGATA(C/G)GCTGAAATATGAATTGTGATTCACG
10	21835536	C	G	chr10_21835536	AX-99131035	AAAGGCTTGAGACTCTTGTTGGATC(C/T)GTGGTGATA[C/G]GCTGAAATATGAATTGTGATTCACGGCTTGAGACT
10	21835762	G	T	chr10_21835762	AX-99038957	CACAGTGTTGGCACAAGCAGTGGAGC(A/C)ATGGATGA[G/T]TGGATAGAGGAAGTGACTAATCCTCGACCAGTTGT
10	21835921	A	T	chr10_21835921	AX-99144815	GCGATAGTTGTGGAATCTGGATTGGGAGTTGGAGC[A/T]TTTCTCTCTCTCTCGTGAGTATTCCGG(G/A)ATCACTG
10	21836349	C	T	chr10_21836349	AX-650171402	AAAGAGAGTGATGAATGTTTGCTAGTCTTTTTCTC[C/T]CCGTCGCGAGAGAGGTTAGGTATGTTTGAGTTGGC
10	21836435	A	G	chr10_21836435	AX-99106315	ATTAATTGGAGCATCACACATCCTGAGCTGTAAGT[A/G]AAGTCTGTGAGAACAAGACACAGAAATCTGCTCTT
10	21840253	T	A	chr10_21840253	NA	TGCTAAGGCAGGTCACAGGGCTGAGGCCAGTACAC[T/A]TGTTTGTCAGAGGCCCTGTGTGGACACAGGGGGCA
10	21840510	G	A	chr10_21840510	NA	GTGAGAGGCGTGGGGAAGAGGAGTCACTGCACCAC[G/A](G/C)AGCCCACCACCACTACAGGAGAAATGGCACAGAC
10	21840879	G	A	chr10_21840879	NA	TGCACACACACACACACACACACACTGTGCAGGTG[G/A]AT(G/C)GTAGGCTCAGTAGTTGCAGCAGGAGGTTATGT
10	21841191	C	A	chr10_21841191	NA	GTACAGCGTACA(G/A)CTGTGTCTGCAGCTCAACACTC[C/A]GAGCGGGTGCCAGTCCGTTCTGAACGACAGC(G/A)CTC
10	21842981	A	G	chr10_21842981	NA	GTGTGTGTGGGTGTGTGTGTTTATGCTGTGGTGAA[A/G]GCAGCTTCTCACAC(C/T)AAGAGTCATTTTTGTATC(G/T)T
10	21843584	G	A	chr10_21843584	AX-650171407	GATTCAACAAGGGCAGCCAGTACTGCTT(A/T)TGGGTC[G/A]GAATTTCCTGTCTCTGTTTTGAAAGGGCTGGACCG
10	21846401	G	C	chr10_21846401	NA	GCCCCTGGGATCCACACAGATC(T/C)ATAGAGCC(C/A)CCG[G/C]CTGGAGAAATGGAGAGGCTGAGTGTGGAACTGACA
10	21847089	C	T	chr10_21847089	AX-650170506	CCTTACTGCTACAGACACTCGTGTACAAAACACAG[C/T]AACACACATACACACACACACACACACTGCTGATG
10	21848337	G	T	chr10_21848337	AX-650171413	CATTTTCACTTTTTTTTTTTTT(T/C)TTCTTTTTTGTT[G/T]TTTTTTTAAACATTACATCGCCAGTGGTTTGAGTT
10	21849075	A	C	chr10_21849075	NA	TACCATGCTGCAAGCACCCTACCCCACCCCACCCC[A/C](G/C)CCCACCCTCCCCCAAGTAATGTCTG(A/G)GATGATAG
10	21851493	C	T	chr10_21851493	AX-99111088	TCTATGTAGTCTCTTAATGATTAGGTAACGACTAA[C/T]ATGAATTAT(C/T)ATCACTAATCCAAAAGGAAAGGTAG
10	21852790	T	C	chr10_21852790	AX-650171414	CATACACACACTTTCTATTCT(G/A)GTCAGCAGGTGGA[T/C]CTGGCTCAAAGCCTCAAGCCTCCTTTGATGTCCAG
10	21853465	C	T	chr10_21853465	AX-650171415	ATTTCTCATTTAATGCAAGAAA(T/A)GTTTCTTTTCCT[C/T]TCCAAATCCGCACTAAATGTCCTTTACTTCGCTCC
10	21854673	T	C	chr10_21854673	NA	CACACACACACACAC(A/T)CTCTCTCTGTCTTTCTCTC[T/C]CT(C/A)CACTGTCATCTTTCTTACAATCTCATACACTG
10	21856627	G	A	chr10_21856627	AX-650171416	TGTGTGTATGAAAAAAAAG(C/T)CGGATG(G/C)CGAGACTG[G/A]GTTGTGACGCACATCTCTTTGATAGCAGAATAATG
10	21859790	G	C	chr10_21859790	NA	CCCCACTGGAGGAGTGTGTGTGTGTGCGCGT(G/A)TGT[G/C]C(G/A)TGTGTGTGTGTCTTCACCAGTGGGGGTGAGGTT
10	21941243	C	T	chr10_21941243	AX-650170510	TGTTGTGATTATTAAACGGAACTCGATTCAATTTG[C/T]AGCATTTCGCTGAT(T/G)CTTTTGGCTCTTGTCCTGTT
10	21941258	T	G	chr10_21941258	AX-650170308	ACGGAACTCGATTCAATTTG(C/T)AGCATTTCGCTGAT[T/G]CTTTTGGCTCTTGTCCTGTTTACTTCCACGAAGCC
10	21946302	G	C	chr10_21946302	NA	AGGCCTCAGCGTGGAAACATAGCTGCCTGTTTGTG[G/C]A(G/C)ATGAATGAAACATAGCTGCCTGTTTGTTTGT(G/T)G
10	21947679	C	A	chr10_21947679	NA	TGGCTGGACCACACTGATGCCCCACACATATCAAC[C/A]GGGCTG(C/G)TTCCCGTACACAGGCTTGATTAGACCAA
10	21949143	T	C	chr10_21949143	NA	ACATATCAGTCAAGTCTGCTTTGAGGTGCTAAGGG[T/C]GTGTGTGGAGAGAGGTGAGAGAGGCTGTGTCTCTG
10	21950355	G	A	chr10_21950355	NA	AACACACGCACACACACACACACACACACACACAC[G/A]CACACACACACACACACACACACACA(G/C)ACAGACAG
10	21952875	G	A	chr10_21952875	NA	ATGTGTGTGTGTGCGTATGAATGTTGTGAGGGTCT[G/A]GT(A/C)CATGCCTATGAGTGGTCCTGATGTGTGTGTGT
10	21953104	G	T	chr10_21953104	NA	TGTGTGTGTATGTGTGTGCGTATGAATGTTGTGAG[G/T]GTCTGGTACATGCCTAT(G/A)AGTGGTCCTGATGTGTG
10	21953624	A	C	chr10_21953624	NA	TGTGTGTGTGCGTATGAATGTTGTGAGGGTCTGGT[A/C]CATGCCTATGAGTGGTCCTGATGTGTGTGTGTGTG
10	21953902	T	C	chr10_21953902	NA	GTGTGTGTGTGTGTGTGTGTGTGTGCGTATGAATG[T/C]TGTGAGGGTCTGGTACATGCCTATGAGTGGCAGAG
10	21955449	A	G	chr10_21955449	NA	TTCTGATATAGAGACTTCACAGTGACTACCACAGA[A/G]ATGTATGGAGACTTCACAGTGACTATCACAGA(A/G)AT
10	21955757	T	G	chr10_21955757	AX-650171423	GCACACAGGGAATGATAAACAACAC(A/G)TGAAGAGTT[T/G]GGGCTTTGAGTCGTAGACACACGTCAAGAGTTTGG
10	21958350	C	T	chr10_21958350	AX-650171424	TAACTTGCGGCCACCTTTAACCCACACCTCTTTCT[C/T]TCTCTCAATTAATCATGCGCGTTGGTCGTGAAAGC
10	21959104	A	G	chr10_21959104	AX-99151559	GCGTTAAAATGGCACATGTCCAACATGCTGATAGT[A/G]ATTCCATTTCGTTGATCTGGACATCGTTTCTAGGC
10	21959233	A	C	chr10_21959233	AX-650170531	GGAAATGTCTCCTTCAGATGACATAGATGCCAATA[A/C]AAAAATTGC(C/T)AAATAGAATGGAGATGATGGTCAAT
10	21959848	A	G	chr10_21959848	NA	GGAGGGAATCTCTCAGGTTAAA(T/C)GCCTTTACAAAC[A/G]GAGGATTG(G/A)AGGGAATCTCTCAGGTTAAACGCCTT
10	22021875	G	A	chr10_22021875	AX-99075210	CATTGTGTAAATAGATAGTGAT(C/T)CCAAACTGTACT[G/A]TAGATAACTGAACAACTGTGAGTATTTCGGTTTAA
10	22035279	C	A	chr10_22035279	AX-650171426;AX-650170532	GTTTATGCATCAAAAAACGGCGAACCGGTAGTGCA[C/A]GAGGACACAGAGGATGAAGACATGTCGGAAATATA
10	22035669	A	C	chr10_22035669	AX-650170534	ACAGGAATGGCTTCCTTGGTAACTTTTCAGCCGGA[A/C]ATTTCGTGTGTGAGACCTTTGTCAACGGCGAGACA
10	22038094	A	G	chr10_22038094	AX-650170535	TCCACGTTGTCCACCTCTCGCAGGCCGTGGATGCT[A/G]TTCAGATGAAACAGACTCTTCCGGATAAGGTGCTT
10	22038986	T	C	chr10_22038986	AX-650170537	CAGTCAGTCATGCTTTGCCAGTGAAAACACCATTT[T/C]ACATCATCT(T/A)AATCTATCCCTTTTGGTATTGTGGT
10	22040193	C	T	chr10_22040193	NA	ATGGACCCGTCGTACATCCACGTGATGACGGACCA[C/T]GACGAGATGGAGATCCCGTGCCGCGCGTCGGACCC
10	22040862	G	A	chr10_22040862	AX-99095860	GGTGAGAGAGAGAGAGAGAGAGAGAGAGAAAGAGA[G/A]AGAGAGAC(C/T)TCAAATCATTGAAAATCAAATTAGTC
10	22040944	A	G	chr10_22040944	AX-650170540	ATAAGGATCTATAGGGTTCTACATATAGAGAACCA[A/G]TG(A/G)TCTATAGGGTTCTACATATAGGGAACCAATGA
10	22041293	G	T	chr10_22041293	AX-650171431	AGCAACGAGAGCCAGACCAAGGAGCTGACCGTCAC[G/T]GTCTATGGTATGGCTCTTCCTTTCATCTTT(A/T)(T/G)TGC
10	22041516	T	C	chr10_22041516	AX-650171432	TCATATTTATTGATTTACTGAGTAGGTGCCTTGTC[T/C]AGAATTATTTATATTACACTGCAGTTGTACTGCAA
10	22042387	A	T	chr10_22042387	NA	GTCTCTCAGGCGCGCCGTGCTTCTGCCGGCCTCCG[A/T]GCCAGTCCAAGTGCTTTGGCGTTGTCAAGC(G/A)GATG
10	22043688	C	T	chr10_22043688	NA	ACTTTTTTTCCCTGAGAGAAGCGACTGGGAGACA(A/T)[C/T]TCTTATTTTTTATCTTTTTT(T/A)AAACCATCTGGCTG
10	22044009	C	G	chr10_22044009	AX-650170548	TCTTAAGTGGTCCTCCCAGATAATATCCACTTTCC[C/G]AGAGGTCAT(C/G)AGTTAGCTTCACCCTTTCTCTGCTT
10	22044019	C	G	chr10_22044019	AX-650171434	TCCTCCCAGATAATATCCACTTTCC(C/G)AGAGGTCAT[C/G]AGTTAGCTTCACCCTTTCTCTGCTTCATGTAAGCC
10	22044085	G	A	chr10_22044085	NA	AAGCCCCCTACCAATCAGTCCACTTACACCTCTTG[G/A]AACTGATAGCCCTCCCCCTCAACA(G/A)GGGAGTTGTG
10	22046953	C	T	chr10_22046953	AX-650170551	TGACACACCTGGGCCCTCACCTCAATATCGTCAAC[C/T]TGCTCGCAGCCTGCACCAAATCAGGTGAGCAGAGA
10	22047249	C	G	chr10_22047249	AX-650170552	ACGTTTCCATGGAGATTCACCCACATTCACACATC[C/G]GTAGCTACATGCTCCCAGGGCATGCCAACAGACCT
10	22048679	G	A	chr10_22048679	AX-650171440	GTTGACA(G/A)TTAGCTCTTTGTGGAGCGCGGCGCGG(C/A)[G/A]AAGTGGCGTCCAGGTCTCTGCTTTGTTTGGGAGTG
10	22049827	A	C	chr10_22049827	AX-650171442	CCTCCTCTCCTCCTCCTCCTCCTGTTCCTA(T/A)T(T/C)CA[A/C]CTCCTTCTCTTTTACCTTCTTCCTCCTCTCCTCCT
10	22050534	G	A	chr10_22050534	AX-650171444	(G/A)TCCCTGCAGACGGCGAGGGAGAGAGCCTGCTCTC[G/A]GATGACACTAGTGAGGGCCTCAGCACCATGGACCT
10	22052045	A	C	chr10_22052045	NA	GTGTGTGTGTGTGCGTGT(T/G)TGTGTGTGTGTGTGAT[A/C]GTGTGTGTGGTGTGTGTGTGTGTGTGTGTGTGTGT
10	22058664	C	T	chr10_22058664	AX-650171445	ACAACAA(G/A)GTGTTTAGCAGCAGGACTTTAGACGCT[C/T]TGTGACGCGTGACTGGACCTTCTCCAACATGTCCG
10	22100354	G	A	chr10_22100354	NA	CATCAGGGACCTCCAGCCTCACCATCTCGCCGAAC[G/A]GCCCGCAGCTGGTCGTCCGGCTGAATAGCCCCCTG
10	22250247	G	A	chr10_22250247	AX-650171449;AX-650170557	CTCTGTGGTGTAATGCCATGCAGTGATCTAGTGAC[G/A]AGGGCTTTATTACATCTGCCTGATGTAATAGAAGG
10	22262449	G	T	chr10_22262449	AX-650170559	GGATCAGGCGGTTTTGAGTGAAACAGTTCCCCTCA[G/T]AATTGATTATAAATTATGGAAACCAC(G/A)CCAGGCTA
10	22275392	T	G	chr10_22275392	AX-650171451	GGGGTGAGTGGAACAGAAGGCTGCCTATA(C/T)CAGAG[T/G]CATCGGTAATGGTAAAAAGACAACTCCAGGATATT
10	22277927	C	T	chr10_22277927	AX-650171453;AX-650170560	GATGCAACCGATAGGTTATAAACGTTCCCCTTCAG[C/T]TGGTTGTTGTCCGAGGTTACTTTATGACATCATGA
10	22281059	A	C	chr10_22281059	NA	CACCCCACCCCAAACCAACCCCCACCCCTCCCACC[A/C]TCTCTCCTCACTGCATGCCCTGAGCCTAACGAGTC
10	22281813	T	C	chr10_22281813	AX-650170563	AATCACAAGCAGTTGGCCAAAGTCCTTTAACTGTT[T/C]AACTG(T/A)CTGTCTATTTCTACTTGGGCACGCTGTGG
10	22282703	T	A	chr10_22282703	AX-650170565	TGGCGATCACGGCATGACTTTGAATAGATGACAGG[T/A]TTTTGTGTATTCATGTGTGTGAGTGTTTGTGTAGT
[truncated: 4,519 more rows]
