# Supplementary material for: Evolution of fast-growing piscivorous herring in the young Baltic Sea
Source: Nat Commun. 2024 Dec 23;15:10707. doi: 10.1038/s41467-024-55216-8 (PMC11666761; doi:10.1038/s41467-024-55216-8)
Supplement: Supplementary file 6 — Supplementary Data 4 [file 41467_2024_55216_MOESM6_ESM.xlsx]

## Sheet: Sheet1
File Name: Supplementary Data 4.
Description: Summary of sample groups used for analyses of pairwise genetic divergence among Baltic ecotypes (Supplementary Fig. 6) and genome level estimations of genetic variation and effective population size (Supplementary Table 7).
Sample ID	Ecotype	Mode of feeding
Gav18-12	Autumn-spawning	Planktivorous
Gav18-17	Autumn-spawning	Planktivorous
Gav18-23	Autumn-spawning	Planktivorous
Gav18-27	Autumn-spawning	Planktivorous
Gav18-3	Autumn-spawning	Planktivorous
Gav18-30	Autumn-spawning	Planktivorous
Gav18-39	Autumn-spawning	Planktivorous
Gav18-40	Autumn-spawning	Planktivorous
Gav18-46	Autumn-spawning	Planktivorous
Gav18-47	Autumn-spawning	Planktivorous
Gav19-13	Autumn-spawning	Planktivorous
Gav19-14	Autumn-spawning	Planktivorous
Gav19-16	Autumn-spawning	Planktivorous
Gav19-21	Autumn-spawning	Planktivorous
Gav19-22	Autumn-spawning	Planktivorous
Gav19-23	Autumn-spawning	Planktivorous
Gav19-25	Autumn-spawning	Planktivorous
Gav19-28	Autumn-spawning	Planktivorous
Gav19-29	Autumn-spawning	Planktivorous
Gav19-30	Autumn-spawning	Planktivorous
Gav20-24	Autumn-spawning	Planktivorous
Gav20-3	Autumn-spawning	Planktivorous
Gav20-50	Autumn-spawning	Planktivorous
Gav20-53	Autumn-spawning	Planktivorous
Gav20-63	Autumn-spawning	Planktivorous
Gav20-7	Autumn-spawning	Planktivorous
Gav20-70	Autumn-spawning	Planktivorous
Gav20-71	Autumn-spawning	Planktivorous
Gav20-73	Autumn-spawning	Planktivorous
Gav20-74	Autumn-spawning	Planktivorous
Gvl-25	Spring-spawning	Planktivorous
Gvl-26	Spring-spawning	Planktivorous
Gvl-27	Spring-spawning	Planktivorous
Gvl-28	Spring-spawning	Planktivorous
Gvl-29	Spring-spawning	Planktivorous
Gvl-30	Spring-spawning	Planktivorous
Gvl-31	Spring-spawning	Planktivorous
Gvl-32	Spring-spawning	Planktivorous
Gvl-33	Spring-spawning	Planktivorous
Gvl-34	Spring-spawning	Planktivorous
Sth02-12	Spring-spawning	Planktivorous
Sth02-22	Spring-spawning	Planktivorous
Sth02-3	Spring-spawning	Planktivorous
Sth02-30	Spring-spawning	Planktivorous
Sth02-38	Spring-spawning	Planktivorous
Sth02-41	Spring-spawning	Planktivorous
Sth02-43	Spring-spawning	Planktivorous
Sth02-46	Spring-spawning	Planktivorous
Sth02-50	Spring-spawning	Planktivorous
Sth02-6	Spring-spawning	Planktivorous
Sth07-14	Spring-spawning	Planktivorous
Sth07-15	Spring-spawning	Planktivorous
Sth07-16	Spring-spawning	Planktivorous
Sth07-20	Spring-spawning	Planktivorous
Sth07-24	Spring-spawning	Planktivorous
Sth07-26	Spring-spawning	Planktivorous
Sth07-3	Spring-spawning	Planktivorous
Sth07-4	Spring-spawning	Planktivorous
Sth07-5	Spring-spawning	Planktivorous
Sth07-6	Spring-spawning	Planktivorous
Upp05-1	Spring-spawning	Planktivorous
Upp05-11	Spring-spawning	Planktivorous
Upp05-12	Spring-spawning	Planktivorous
Upp05-13	Spring-spawning	Planktivorous
Upp05-14	Spring-spawning	Planktivorous
Upp05-16	Spring-spawning	Planktivorous
Upp05-19	Spring-spawning	Planktivorous
Upp05-2	Spring-spawning	Planktivorous
Upp05-23	Spring-spawning	Planktivorous
Upp05-25	Spring-spawning	Planktivorous
Gvl-1	Northern Piscivorous (Slåttersill)	Piscivorous
Gvl-10	Northern Piscivorous (Slåttersill)	Piscivorous
Gvl-11	Northern Piscivorous (Slåttersill)	Piscivorous
Gvl-12	Northern Piscivorous (Slåttersill)	Piscivorous
Gvl-13	Northern Piscivorous (Slåttersill)	Piscivorous
Gvl-14	Northern Piscivorous (Slåttersill)	Piscivorous
Gvl-15	Northern Piscivorous (Slåttersill)	Piscivorous
Gvl-16	Northern Piscivorous (Slåttersill)	Piscivorous
Gvl-17	Northern Piscivorous (Slåttersill)	Piscivorous
Gvl-18	Northern Piscivorous (Slåttersill)	Piscivorous
Gvl-19	Northern Piscivorous (Slåttersill)	Piscivorous
Gvl-2	Northern Piscivorous (Slåttersill)	Piscivorous
Gvl-20	Northern Piscivorous (Slåttersill)	Piscivorous
Gvl-21	Northern Piscivorous (Slåttersill)	Piscivorous
Gvl-22	Northern Piscivorous (Slåttersill)	Piscivorous
Gvl-23	Northern Piscivorous (Slåttersill)	Piscivorous
Gvl-24	Northern Piscivorous (Slåttersill)	Piscivorous
Gvl-3	Northern Piscivorous (Slåttersill)	Piscivorous
Gvl-4	Northern Piscivorous (Slåttersill)	Piscivorous
Gvl-5	Northern Piscivorous (Slåttersill)	Piscivorous
Gvl-6	Northern Piscivorous (Slåttersill)	Piscivorous
Gvl-7	Northern Piscivorous (Slåttersill)	Piscivorous
Gvl-8	Northern Piscivorous (Slåttersill)	Piscivorous
Gvl-9	Northern Piscivorous (Slåttersill)	Piscivorous
Upp-1	Northern Piscivorous (Slåttersill)	Piscivorous
Upp-10	Northern Piscivorous (Slåttersill)	Piscivorous
Upp-2	Northern Piscivorous (Slåttersill)	Piscivorous
Upp-3	Northern Piscivorous (Slåttersill)	Piscivorous
Upp-4	Northern Piscivorous (Slåttersill)	Piscivorous
Upp-5	Northern Piscivorous (Slåttersill)	Piscivorous
Upp-6	Northern Piscivorous (Slåttersill)	Piscivorous
Upp-7	Northern Piscivorous (Slåttersill)	Piscivorous
Upp-8	Northern Piscivorous (Slåttersill)	Piscivorous
Upp-9	Northern Piscivorous (Slåttersill)	Piscivorous
Klm-1	Southern Piscivorous (Large Other)	Piscivorous
Klm-2	Southern Piscivorous (Large Other)	Piscivorous
Klm-3	Southern Piscivorous (Large Other)	Piscivorous
Klm-4	Southern Piscivorous (Large Other)	Piscivorous
Klm-5	Southern Piscivorous (Large Other)	Piscivorous
Klm-6	Southern Piscivorous (Large Other)	Piscivorous
Klm-7	Southern Piscivorous (Large Other)	Piscivorous
Ogt-1	Southern Piscivorous (Large Other)	Piscivorous
Ogt-2	Southern Piscivorous (Large Other)	Piscivorous
Ogt-3	Southern Piscivorous (Large Other)	Piscivorous
Ogt-4	Southern Piscivorous (Large Other)	Piscivorous
Ogt-5	Southern Piscivorous (Large Other)	Piscivorous
Ogt-6	Southern Piscivorous (Large Other)	Piscivorous
Sth-1	Southern Piscivorous (Large Other)	Piscivorous
Sth-10	Southern Piscivorous (Large Other)	Piscivorous
Sth-11	Southern Piscivorous (Large Other)	Piscivorous
Sth-12	Southern Piscivorous (Large Other)	Piscivorous
Sth-13	Southern Piscivorous (Large Other)	Piscivorous
Sth-14	Southern Piscivorous (Large Other)	Piscivorous
Sth-15	Southern Piscivorous (Large Other)	Piscivorous
Sth-16	Southern Piscivorous (Large Other)	Piscivorous
Sth-2	Southern Piscivorous (Large Other)	Piscivorous
Sth-3	Southern Piscivorous (Large Other)	Piscivorous
Sth-4	Southern Piscivorous (Large Other)	Piscivorous
Sth-5	Southern Piscivorous (Large Other)	Piscivorous
Sth-6	Southern Piscivorous (Large Other)	Piscivorous
Sth-7	Southern Piscivorous (Large Other)	Piscivorous
Sth-8	Southern Piscivorous (Large Other)	Piscivorous
Sth-9	Southern Piscivorous (Large Other)	Piscivorous
