# Supplementary material for: Evolution of fast-growing piscivorous herring in the young Baltic Sea
Source: Nat Commun. 2024 Dec 23;15:10707. doi: 10.1038/s41467-024-55216-8 (PMC11666761; doi:10.1038/s41467-024-55216-8)
Supplement: Supplementary file 8 — Source data [file 41467_2024_55216_MOESM8_ESM.zip]

Archive with 61 entries (60 files):
- Source_Data/
- Source_Data/Supplementary_Figure_4b_Data.txt.zip
- __MACOSX/Source_Data/._Supplementary_Figure_4b_Data.txt.zip
- Source_Data/Figure_3a.tsv.zip
- __MACOSX/Source_Data/._Figure_3a.tsv.zip
- Source_Data/Figure_2C.txt.zip
- __MACOSX/Source_Data/._Figure_2C.txt.zip
- Source_Data/Figure_4c.tsv.zip
- __MACOSX/Source_Data/._Figure_4c.tsv.zip
- Source_Data/.DS_Store
- __MACOSX/Source_Data/._.DS_Store
- Source_Data/Figure_3c.nex.zip
- __MACOSX/Source_Data/._Figure_3c.nex.zip
- Source_Data/Supplementary_Figure_6.Reynolds_FST_10kbp_windows.tsv.zip
- __MACOSX/Source_Data/._Supplementary_Figure_6.Reynolds_FST_10kbp_windows.tsv.zip
- Source_Data/Supplementary_Figure_S6C.tsv.zip
- __MACOSX/Source_Data/._Supplementary_Figure_S6C.tsv.zip
- Source_Data/Supplementary_Figure_2ii.png.zip
- __MACOSX/Source_Data/._Supplementary_Figure_2ii.png.zip
- Source_Data/Figure_1Bi_Raw_Image.jpeg.zip
- __MACOSX/Source_Data/._Figure_1Bi_Raw_Image.jpeg.zip
- Source_Data/Supplementary_Figure_S6B.tsv.zip
- __MACOSX/Source_Data/._Supplementary_Figure_S6B.tsv.zip
- Source_Data/Figure_2D.txt.zip
- __MACOSX/Source_Data/._Figure_2D.txt.zip
- Source_Data/Figure_4d.tsv.zip
- __MACOSX/Source_Data/._Figure_4d.tsv.zip
- Source_Data/Figure_3f.tsv.zip
- __MACOSX/Source_Data/._Figure_3f.tsv.zip
- Source_Data/Figure_2B.pdf.zip
- __MACOSX/Source_Data/._Figure_2B.pdf.zip
- Source_Data/Figure_1A_GPS_Coordinates.txt.zip
- __MACOSX/Source_Data/._Figure_1A_GPS_Coordinates.txt.zip
- Source_Data/WGS_All_Contrast_Population_Frequency_and_DAF_Data_ Fig3b_Fig4a_Fig4b_SuppFig5.tsv.zip
- __MACOSX/Source_Data/._WGS_All_Contrast_Population_Frequency_and_DAF_Data_ Fig3b_Fig4a_Fig4b_SuppFig5.tsv.zip
- Source_Data/Figure_3e.nex.zip
- __MACOSX/Source_Data/._Figure_3e.nex.zip
- Source_Data/Figure_4e.tsv.zip
- __MACOSX/Source_Data/._Figure_4e.tsv.zip
- Source_Data/Figure_2E.txt.zip
- __MACOSX/Source_Data/._Figure_2E.txt.zip
- Source_Data/Supplementary_Figure_2i.png.zip
- __MACOSX/Source_Data/._Supplementary_Figure_2i.png.zip
- Source_Data/Figure_2A.jpeg.zip
- __MACOSX/Source_Data/._Figure_2A.jpeg.zip
- Source_Data/Figure_1E_Data.txt.zip
- __MACOSX/Source_Data/._Figure_1E_Data.txt.zip
- Source_Data/Supplementary_Figure_3_Data.txt.zip
- __MACOSX/Source_Data/._Supplementary_Figure_3_Data.txt.zip
- Source_Data/Supplementary_Figure_6A.population_tree.nwk.zip
- __MACOSX/Source_Data/._Supplementary_Figure_6A.population_tree.nwk.zip
- Source_Data/Figure_1D_Data.txt.zip
- __MACOSX/Source_Data/._Figure_1D_Data.txt.zip
- Source_Data/Figure_1C_Data.txt.zip
- __MACOSX/Source_Data/._Figure_1C_Data.txt.zip
- Source_Data/Figure_3d.tsv.zip
- __MACOSX/Source_Data/._Figure_3d.tsv.zip
- Source_Data/Figure_2F.txt.zip
- __MACOSX/Source_Data/._Figure_2F.txt.zip
- Source_Data/Figure_1Bii_Raw_Image.jpg.zip
- __MACOSX/Source_Data/._Figure_1Bii_Raw_Image.jpg.zip
